# Supplementary material for: Novel Copper(II) Complexes Containing β‑Diketones and Imines as Ligands Modulate the Expression of lncRNAs in Triple-Negative Breast Cancer Cells
Source: ACS Omega. 2025 Dec 19;11(1):687–99. doi: 10.1021/acsomega.5c06920 (PMC12809550; doi:10.1021/acsomega.5c06920)
Supplement: Supplementary file 1 [file ao5c06920_si_001.zip]

Archive with 4 entries (4 files):
- mo_Lu_21_0m_tables.html
- lu_21.jpg
- mo_Lu_21_0m.cif
- simple text.docx
