# Supplementary material for: Novel Copper(II) Complexes Containing β‑Diketones and Imines as Ligands Modulate the Expression of lncRNAs in Triple-Negative Breast Cancer Cells
Source: ACS Omega. 2025 Dec 19;11(1):687–99. doi: 10.1021/acsomega.5c06920 (PMC12809550; doi:10.1021/acsomega.5c06920)
Supplement: Supplementary file 1 [file ao5c06920_si_001.zip › mo_Lu_21_0m.cif]

data_mo_lu_21_0m
_audit_creation_date               2024-07-21
_audit_creation_method
;
Olex2 1.5
(compiled 2024.02.16 svn.r378c4104 for OlexSys, GUI svn.r6928)
;
_shelx_SHELXL_version_number       '2019/3'
_audit_contact_author_address      ?
_audit_contact_author_email        ?
_audit_contact_author_fax          ?
_audit_contact_author_name         ''
_audit_contact_author_phone        ?
_publ_contact_author_id_orcid      ?
_publ_requested_journal            ?
_publ_section_abstract
;
;
_publ_section_comment
;
;
_publ_section_references
;
Dolomanov, O.V., Bourhis, L.J., Gildea, R.J, Howard, J.A.K. & Puschmann, H.
 (2009), J. Appl. Cryst. 42, 339-341.

Sheldrick, G.M. (2015). Acta Cryst. A71, 3-8.

Sheldrick, G.M. (2015). Acta Cryst. C71, 3-8.
;
_publ_section_title
;
;
_chemical_name_common              ?
_chemical_name_systematic          ?
_chemical_formula_moiety           'C23 H19 Cl Cu F3 N2 O3, N O3'
_chemical_formula_sum              'C23 H19 Cl Cu F3 N3 O6'
_chemical_formula_weight           589.40
_chemical_melting_point            ?
loop_
  _atom_type_symbol
  _atom_type_description
  _atom_type_scat_dispersion_real
  _atom_type_scat_dispersion_imag
  _atom_type_scat_source
 'C' 'C' 0.0033 0.0016 'International Tables Vol C Tables 4.2.6.8 and 6.1.1.4'
 'H' 'H' 0.0000 0.0000 'International Tables Vol C Tables 4.2.6.8 and 6.1.1.4'
 'Cl' 'Cl' 0.1484 0.1585 'International Tables Vol C Tables 4.2.6.8 and 6.1.1.4'
 'Cu' 'Cu' 0.3201 1.2651 'International Tables Vol C Tables 4.2.6.8 and 6.1.1.4'
 'F' 'F' 0.0171 0.0103 'International Tables Vol C Tables 4.2.6.8 and 6.1.1.4'
 'N' 'N' 0.0061 0.0033 'International Tables Vol C Tables 4.2.6.8 and 6.1.1.4'
 'O' 'O' 0.0106 0.0060 'International Tables Vol C Tables 4.2.6.8 and 6.1.1.4'

_shelx_space_group_comment
;
The symmetry employed for this shelxl refinement is uniquely defined
by the following loop, which should always be used as a source of
symmetry information in preference to the above space-group names.
They are only intended as comments.
;
_space_group_crystal_system        'triclinic'
_space_group_IT_number             2
_space_group_name_H-M_alt          'P -1'
_space_group_name_Hall             '-P 1'
loop_
  _space_group_symop_operation_xyz
 'x, y, z'
 '-x, -y, -z'

_cell_length_a                     9.9145(4)
_cell_length_b                     10.8443(4)
_cell_length_c                     12.9702(5)
_cell_angle_alpha                  72.431(2)
_cell_angle_beta                   67.921(2)
_cell_angle_gamma                  87.016(2)
_cell_volume                       1228.98(8)
_cell_formula_units_Z              2
_cell_measurement_reflns_used      9888
_cell_measurement_temperature      293
_cell_measurement_theta_max        26.39
_cell_measurement_theta_min        2.22
_shelx_estimated_absorpt_T_max     ?
_shelx_estimated_absorpt_T_min     ?
_exptl_absorpt_coefficient_mu      1.065
_exptl_absorpt_correction_T_max    0.7454
_exptl_absorpt_correction_T_min    0.6425
_exptl_absorpt_correction_type     multi-scan
_exptl_absorpt_process_details
;
SADABS-2016/2 (Bruker,2016/2) was used for absorption correction.
wR2(int) was 0.1376 before and 0.0734 after correction.
The Ratio of minimum to maximum transmission is 0.8620.
The \l/2 correction factor is Not present.
;
_exptl_absorpt_special_details     ?
_exptl_crystal_colour              blue
_exptl_crystal_density_diffrn      1.593
_exptl_crystal_density_meas        ?
_exptl_crystal_density_method      ?
_exptl_crystal_description         block
_exptl_crystal_F_000               598
_exptl_crystal_size_max                 0.372
_exptl_crystal_size_mid                 0.220
_exptl_crystal_size_min                 0.130
_exptl_transmission_factor_max     ?
_exptl_transmission_factor_min     ?
_diffrn_reflns_av_R_equivalents    0.0437
_diffrn_reflns_av_unetI/netI       0.0251
_diffrn_reflns_Laue_measured_fraction_full  0.998
_diffrn_reflns_Laue_measured_fraction_max  0.996
_diffrn_reflns_limit_h_max         12
_diffrn_reflns_limit_h_min         -12
_diffrn_reflns_limit_k_max         13
_diffrn_reflns_limit_k_min         -13
_diffrn_reflns_limit_l_max         16
_diffrn_reflns_limit_l_min         -16
_diffrn_reflns_number              34584
_diffrn_reflns_point_group_measured_fraction_full  0.998
_diffrn_reflns_point_group_measured_fraction_max  0.996
_diffrn_reflns_theta_full          25.242
_diffrn_reflns_theta_max           26.447
_diffrn_reflns_theta_min           2.218
_diffrn_ambient_temperature        293
_diffrn_detector_area_resol_mean   ?
_diffrn_measured_fraction_theta_full  0.998
_diffrn_measured_fraction_theta_max  0.996
_diffrn_measurement_device_type    'Bruker D8 Venture'
_diffrn_measurement_method         '\f and \w scans'
_diffrn_radiation_type             MoK\a
_diffrn_radiation_wavelength       0.71073
_diffrn_source                     ?
_diffrn_source_current             1.0
_diffrn_source_power               0.05
_diffrn_source_voltage             50.0
_diffrn_standards_number           0
_reflns_Friedel_coverage           0.000
_reflns_Friedel_fraction_full      .
_reflns_Friedel_fraction_max       .
_reflns_number_gt                  4236
_reflns_number_total               5052
_reflns_special_details
;
 Reflections were merged by SHELXL according to the crystal
 class for the calculation of statistics and refinement.
 
 _reflns_Friedel_fraction is defined as the number of unique
 Friedel pairs measured divided by the number that would be
 possible theoretically, ignoring centric projections and
 systematic absences.
;
_reflns_threshold_expression       'I > 2\s(I)'
_computing_cell_refinement              'SAINT V8.40B (Bruker AXS LLC, 2019)'
_computing_data_collection         ?
_computing_data_reduction               'SAINT V8.40B (Bruker AXS LLC, 2019)'
_computing_molecular_graphics      'Olex2 1.5 (Dolomanov et al., 2009)'
_computing_publication_material    'Olex2 1.5 (Dolomanov et al., 2009)'
_computing_structure_refinement    'SHELXL 2019/3 (Sheldrick, 2015)'
_computing_structure_solution      'SHELXT 2018/2 (Sheldrick, 2018)'
_refine_diff_density_max           0.524
_refine_diff_density_min           -0.573
_refine_diff_density_rms           0.056
_refine_ls_extinction_coef         .
_refine_ls_extinction_method       none
_refine_ls_goodness_of_fit_ref     1.091
_refine_ls_hydrogen_treatment      mixed
_refine_ls_matrix_type             full
_refine_ls_number_parameters       338
_refine_ls_number_reflns           5052
_refine_ls_number_restraints       3
_refine_ls_R_factor_all            0.0529
_refine_ls_R_factor_gt             0.0394
_refine_ls_restrained_S_all        1.091
_refine_ls_shift/su_max            0.001
_refine_ls_shift/su_mean           0.000
_refine_ls_structure_factor_coef   Fsqd
_refine_ls_weighting_details      
 'w=1/[\s^2^(Fo^2^)+(0.0258P)^2^+1.2613P] where P=(Fo^2^+2Fc^2^)/3'
_refine_ls_weighting_scheme        calc
_refine_ls_wR_factor_gt            0.0825
_refine_ls_wR_factor_ref           0.0913
_refine_special_details            ?
_olex2_refinement_description
;
1. Fixed Uiso
 At 1.2 times of:
  All C(H) groups
 At 1.5 times of:
  All C(H,H,H) groups, All O(H) groups
2. Restrained distances
 O3-H3
 0.85 with sigma of 0.01
 C31-H3
 1.884001 with sigma of 0.02
 Cu01-H3
 2.811158 with sigma of 0.02
3.a Aromatic/amide H refined with riding coordinates:
 C22(H22), C8(H8), C11(H11), C10(H10), C18(H18), C6(H6), C3(H3A), C9(H9),
 C21(H21), C7(H7), C14(H14), C19(H19), C16(H16), C12(H12), C13(H13)
3.b Idealised Me refined as rotating group:
 C31(H31A,H31B,H31C)
;
_atom_sites_solution_hydrogens     mixed
_atom_sites_solution_primary       dual
_atom_sites_solution_secondary     ?
loop_
  _atom_site_label
  _atom_site_type_symbol
  _atom_site_fract_x
  _atom_site_fract_y
  _atom_site_fract_z
  _atom_site_U_iso_or_equiv
  _atom_site_adp_type
  _atom_site_occupancy
  _atom_site_site_symmetry_order
  _atom_site_calc_flag
  _atom_site_refinement_flags_posn
  _atom_site_refinement_flags_adp
  _atom_site_refinement_flags_occupancy
  _atom_site_disorder_assembly
  _atom_site_disorder_group
 Cu01 Cu 0.22401(3) 0.70587(3) 0.24189(3) 0.03681(10) Uani 1 1 d D . . . .
 Cl1 Cl 0.59365(12) 0.16190(9) 0.47000(10) 0.0839(3) Uani 1 1 d . . . . .
 F2 F -0.1436(2) 0.96452(17) 0.49313(14) 0.0596(5) Uani 1 1 d . . . . .
 O2 O 0.1898(2) 0.61726(17) 0.40366(15) 0.0420(4) Uani 1 1 d . . . . .
 O1 O 0.0965(2) 0.83886(17) 0.28068(15) 0.0441(4) Uani 1 1 d . . . . .
 N2 N 0.3230(2) 0.55381(19) 0.19409(17) 0.0336(4) Uani 1 1 d . . . . .
 F1 F -0.0067(3) 1.06252(17) 0.31913(18) 0.0856(7) Uani 1 1 d . . . . .
 O32 O 0.8251(3) 0.7144(3) -0.0888(3) 0.0919(9) Uani 1 1 d . . . . .
 F3 F -0.1822(3) 0.9319(2) 0.3522(2) 0.0897(7) Uani 1 1 d . . . . .
 O33 O 0.7406(4) 0.8398(3) 0.0171(3) 0.1002(10) Uani 1 1 d . . . . .
 O31 O 0.6006(3) 0.7108(3) 0.0050(3) 0.1018(11) Uani 1 1 d . . . . .
 N1 N 0.2177(2) 0.7524(2) 0.08296(18) 0.0372(5) Uani 1 1 d . . . . .
 O3 O 0.4302(2) 0.8218(2) 0.1913(2) 0.0602(6) Uani 1 1 d D . . . .
 H3 H 0.5083(18) 0.811(2) 0.137(2) 0.090 Uiso 1 1 d D U . . .
 N3 N 0.7234(3) 0.7564(2) -0.0235(2) 0.0512(6) Uani 1 1 d . . . . .
 C22 C 0.4674(3) 0.4941(3) 0.3122(2) 0.0425(6) Uani 1 1 d . . . . .
 H22 H 0.478996 0.581621 0.303864 0.051 Uiso 1 1 calc R U . . .
 C2 C 0.0239(3) 0.8391(2) 0.3844(2) 0.0349(5) Uani 1 1 d . . . . .
 C8 C 0.1158(3) 0.3956(3) 0.8144(3) 0.0559(8) Uani 1 1 d . . . . .
 H8 H 0.120054 0.341221 0.883794 0.067 Uiso 1 1 calc R U . . .
 C11 C 0.1676(3) 0.8578(3) 0.0289(2) 0.0478(7) Uani 1 1 d . . . . .
 H11 H 0.137904 0.923209 0.063595 0.057 Uiso 1 1 calc R U . . .
 C10 C 0.0501(3) 0.5954(3) 0.7088(2) 0.0400(6) Uani 1 1 d . . . . .
 H10 H 0.009515 0.674876 0.707480 0.048 Uiso 1 1 calc R U . . .
 C18 C 0.3666(3) 0.3249(2) 0.2732(2) 0.0437(6) Uani 1 1 d . . . . .
 H18 H 0.311124 0.298569 0.238572 0.052 Uiso 1 1 calc R U . . .
 C1 C -0.0778(3) 0.9504(3) 0.3876(2) 0.0477(7) Uani 1 1 d . . . . .
 C6 C 0.1647(3) 0.4395(2) 0.6110(3) 0.0432(6) Uani 1 1 d . . . . .
 H6 H 0.201372 0.413940 0.543840 0.052 Uiso 1 1 calc R U . . .
 C3 C 0.0226(3) 0.7556(2) 0.4875(2) 0.0376(5) Uani 1 1 d . . . . .
 H3A H -0.037005 0.770502 0.556951 0.045 Uiso 1 1 calc R U . . .
 C4 C 0.1087(2) 0.6468(2) 0.4927(2) 0.0320(5) Uani 1 1 d . . . . .
 C5 C 0.1052(2) 0.5595(2) 0.6067(2) 0.0333(5) Uani 1 1 d . . . . .
 C9 C 0.0557(3) 0.5137(3) 0.8115(2) 0.0497(7) Uani 1 1 d . . . . .
 H9 H 0.018775 0.538248 0.879170 0.060 Uiso 1 1 calc R U . . .
 C21 C 0.5316(3) 0.4040(3) 0.3766(3) 0.0476(7) Uani 1 1 d . . . . .
 H21 H 0.587631 0.430057 0.410943 0.057 Uiso 1 1 calc R U . . .
 C7 C 0.1696(3) 0.3581(3) 0.7147(3) 0.0549(8) Uani 1 1 d . . . . .
 H7 H 0.209165 0.278136 0.717045 0.066 Uiso 1 1 calc R U . . .
 C14 C 0.2577(3) 0.6677(3) -0.0748(2) 0.0494(7) Uani 1 1 d . . . . .
 H14 H 0.290233 0.602240 -0.109137 0.059 Uiso 1 1 calc R U . . .
 C20 C 0.5113(3) 0.2746(3) 0.3892(3) 0.0479(7) Uani 1 1 d . . . . .
 C17 C 0.3859(2) 0.4552(2) 0.2599(2) 0.0335(5) Uani 1 1 d . . . . .
 C19 C 0.4302(3) 0.2341(3) 0.3382(3) 0.0512(7) Uani 1 1 d . . . . .
 H19 H 0.418205 0.146450 0.347361 0.061 Uiso 1 1 calc R U . . .
 C15 C 0.2631(3) 0.6586(2) 0.0314(2) 0.0372(5) Uani 1 1 d . . . . .
 C16 C 0.3216(3) 0.5498(2) 0.0971(2) 0.0373(5) Uani 1 1 d . . . . .
 H16 H 0.356407 0.480222 0.069068 0.045 Uiso 1 1 calc R U . . .
 C12 C 0.1586(4) 0.8724(3) -0.0778(3) 0.0586(8) Uani 1 1 d . . . . .
 H12 H 0.122772 0.946681 -0.114245 0.070 Uiso 1 1 calc R U . . .
 C13 C 0.2027(4) 0.7764(3) -0.1296(3) 0.0591(8) Uani 1 1 d . . . . .
 H13 H 0.195817 0.784382 -0.200802 0.071 Uiso 1 1 calc R U . . .
 C31 C 0.4413(5) 0.9480(4) 0.1957(5) 0.1047(16) Uani 1 1 d D . . . .
 H31A H 0.439544 1.008899 0.125044 0.157 Uiso 1 1 calc R U . . .
 H31B H 0.531240 0.962147 0.203581 0.157 Uiso 1 1 calc R U . . .
 H31C H 0.360813 0.959447 0.261391 0.157 Uiso 1 1 calc R U . . .

loop_
  _atom_site_aniso_label
  _atom_site_aniso_U_11
  _atom_site_aniso_U_22
  _atom_site_aniso_U_33
  _atom_site_aniso_U_23
  _atom_site_aniso_U_13
  _atom_site_aniso_U_12
 Cu01 0.04065(18) 0.03810(17) 0.03501(17) -0.01707(13) -0.01462(13) 0.01287(13)
 Cl1 0.0872(7) 0.0566(5) 0.1032(7) 0.0017(5) -0.0529(6) 0.0184(5)
 F2 0.0697(11) 0.0600(10) 0.0510(10) -0.0286(8) -0.0197(9) 0.0353(9)
 O2 0.0481(10) 0.0437(10) 0.0369(9) -0.0171(8) -0.0176(8) 0.0221(8)
 O1 0.0542(11) 0.0416(10) 0.0343(9) -0.0132(8) -0.0150(8) 0.0188(8)
 N2 0.0271(10) 0.0348(11) 0.0391(11) -0.0156(9) -0.0097(8) 0.0049(8)
 F1 0.1196(18) 0.0379(10) 0.0663(12) -0.0063(9) -0.0095(12) 0.0254(11)
 O32 0.0577(16) 0.118(2) 0.100(2) -0.0591(19) -0.0101(15) 0.0132(15)
 F3 0.0983(16) 0.1058(17) 0.1235(19) -0.0732(15) -0.0835(15) 0.0675(14)
 O33 0.146(3) 0.0646(17) 0.134(3) -0.0552(18) -0.084(2) 0.0251(17)
 O31 0.0528(15) 0.117(2) 0.129(3) -0.074(2) 0.0046(16) -0.0149(15)
 N1 0.0340(11) 0.0414(12) 0.0350(11) -0.0136(9) -0.0107(9) 0.0062(9)
 O3 0.0497(12) 0.0589(13) 0.0701(15) -0.0298(11) -0.0116(11) -0.0058(10)
 N3 0.0593(16) 0.0442(13) 0.0498(14) -0.0160(11) -0.0193(12) 0.0081(12)
 C22 0.0381(14) 0.0340(13) 0.0622(17) -0.0199(12) -0.0230(13) 0.0084(11)
 C2 0.0357(13) 0.0338(12) 0.0401(13) -0.0165(10) -0.0166(11) 0.0093(10)
 C8 0.0561(18) 0.0547(18) 0.0494(17) 0.0077(14) -0.0281(15) -0.0108(14)
 C11 0.0522(17) 0.0467(16) 0.0438(15) -0.0148(12) -0.0176(13) 0.0116(13)
 C10 0.0392(14) 0.0424(14) 0.0394(13) -0.0122(11) -0.0162(11) 0.0025(11)
 C18 0.0409(14) 0.0377(14) 0.0531(16) -0.0189(12) -0.0142(12) 0.0003(11)
 C1 0.0621(18) 0.0431(15) 0.0446(15) -0.0200(13) -0.0250(14) 0.0249(13)
 C6 0.0475(15) 0.0337(13) 0.0533(16) -0.0132(12) -0.0245(13) 0.0039(11)
 C3 0.0430(14) 0.0373(13) 0.0349(12) -0.0157(10) -0.0150(11) 0.0139(11)
 C4 0.0309(12) 0.0326(12) 0.0382(12) -0.0149(10) -0.0165(10) 0.0047(9)
 C5 0.0300(12) 0.0321(12) 0.0394(13) -0.0084(10) -0.0163(10) -0.0010(9)
 C9 0.0486(16) 0.0599(18) 0.0365(14) -0.0063(13) -0.0170(12) -0.0061(14)
 C21 0.0391(14) 0.0482(16) 0.0626(18) -0.0195(14) -0.0259(13) 0.0096(12)
 C7 0.0617(19) 0.0330(14) 0.070(2) -0.0015(14) -0.0358(17) 0.0023(13)
 C14 0.0483(16) 0.0638(19) 0.0407(15) -0.0260(14) -0.0141(13) 0.0053(14)
 C20 0.0404(15) 0.0404(15) 0.0538(16) -0.0068(12) -0.0150(13) 0.0102(12)
 C17 0.0262(11) 0.0345(12) 0.0387(13) -0.0156(10) -0.0081(10) 0.0076(9)
 C19 0.0534(17) 0.0318(14) 0.0624(18) -0.0126(13) -0.0166(15) 0.0009(12)
 C15 0.0284(12) 0.0445(14) 0.0368(13) -0.0160(11) -0.0071(10) 0.0005(10)
 C16 0.0286(12) 0.0419(14) 0.0426(14) -0.0213(11) -0.0081(10) 0.0030(10)
 C12 0.066(2) 0.063(2) 0.0464(16) -0.0106(15) -0.0271(15) 0.0155(16)
 C13 0.064(2) 0.080(2) 0.0374(15) -0.0178(15) -0.0238(14) 0.0103(17)
 C31 0.100(3) 0.069(3) 0.140(4) -0.046(3) -0.026(3) -0.020(2)

_geom_special_details
;
 All esds (except the esd in the dihedral angle between two l.s. planes)
 are estimated using the full covariance matrix.  The cell esds are taken
 into account individually in the estimation of esds in distances, angles
 and torsion angles; correlations between esds in cell parameters are only
 used when they are defined by crystal symmetry.  An approximate (isotropic)
 treatment of cell esds is used for estimating esds involving l.s. planes.
;
loop_
  _geom_bond_atom_site_label_1
  _geom_bond_atom_site_label_2
  _geom_bond_distance
  _geom_bond_site_symmetry_2
  _geom_bond_publ_flag
 Cu01 O2 1.9294(17) . ?
 Cu01 O1 1.9241(17) . ?
 Cu01 N2 2.0146(19) . ?
 Cu01 N1 1.993(2) . ?
 Cu01 O3 2.225(2) . ?
 Cl1 C20 1.739(3) . ?
 F2 C1 1.330(3) . ?
 O2 C4 1.257(3) . ?
 O1 C2 1.266(3) . ?
 N2 C17 1.428(3) . ?
 N2 C16 1.278(3) . ?
 F1 C1 1.316(3) . ?
 O32 N3 1.218(3) . ?
 F3 C1 1.326(4) . ?
 O33 N3 1.223(3) . ?
 O31 N3 1.216(3) . ?
 N1 C11 1.328(3) . ?
 N1 C15 1.350(3) . ?
 O3 H3 0.859(9) . ?
 O3 C31 1.399(4) . ?
 C22 H22 0.9300 . ?
 C22 C21 1.378(4) . ?
 C22 C17 1.382(3) . ?
 C2 C1 1.532(3) . ?
 C2 C3 1.366(3) . ?
 C8 H8 0.9300 . ?
 C8 C9 1.380(4) . ?
 C8 C7 1.378(5) . ?
 C11 H11 0.9300 . ?
 C11 C12 1.381(4) . ?
 C10 H10 0.9300 . ?
 C10 C5 1.396(3) . ?
 C10 C9 1.379(4) . ?
 C18 H18 0.9300 . ?
 C18 C17 1.386(3) . ?
 C18 C19 1.383(4) . ?
 C6 H6 0.9300 . ?
 C6 C5 1.395(3) . ?
 C6 C7 1.384(4) . ?
 C3 H3A 0.9300 . ?
 C3 C4 1.420(3) . ?
 C4 C5 1.485(3) . ?
 C9 H9 0.9300 . ?
 C21 H21 0.9300 . ?
 C21 C20 1.380(4) . ?
 C7 H7 0.9300 . ?
 C14 H14 0.9300 . ?
 C14 C15 1.373(4) . ?
 C14 C13 1.382(4) . ?
 C20 C19 1.374(4) . ?
 C19 H19 0.9300 . ?
 C15 C16 1.465(4) . ?
 C16 H16 0.9300 . ?
 C12 H12 0.9300 . ?
 C12 C13 1.370(4) . ?
 C13 H13 0.9300 . ?
 C31 H31A 0.9600 . ?
 C31 H31B 0.9600 . ?
 C31 H31C 0.9600 . ?

loop_
  _geom_angle_atom_site_label_1
  _geom_angle_atom_site_label_2
  _geom_angle_atom_site_label_3
  _geom_angle
  _geom_angle_site_symmetry_1
  _geom_angle_site_symmetry_3
  _geom_angle_publ_flag
 O2 Cu01 N2 91.19(8) . . ?
 O2 Cu01 N1 162.30(8) . . ?
 O2 Cu01 O3 99.67(9) . . ?
 O1 Cu01 O2 92.43(7) . . ?
 O1 Cu01 N2 167.85(8) . . ?
 O1 Cu01 N1 91.80(8) . . ?
 O1 Cu01 O3 95.75(8) . . ?
 N2 Cu01 O3 95.07(8) . . ?
 N1 Cu01 N2 81.40(8) . . ?
 N1 Cu01 O3 97.00(9) . . ?
 C4 O2 Cu01 128.47(15) . . ?
 C2 O1 Cu01 123.58(16) . . ?
 C17 N2 Cu01 125.78(15) . . ?
 C16 N2 Cu01 113.09(17) . . ?
 C16 N2 C17 121.1(2) . . ?
 C11 N1 Cu01 127.78(18) . . ?
 C11 N1 C15 119.1(2) . . ?
 C15 N1 Cu01 112.94(17) . . ?
 Cu01 O3 H3 120.2(14) . . ?
 C31 O3 Cu01 126.0(2) . . ?
 C31 O3 H3 107.8(14) . . ?
 O32 N3 O33 122.5(3) . . ?
 O31 N3 O32 118.6(3) . . ?
 O31 N3 O33 118.8(3) . . ?
 C21 C22 H22 119.8 . . ?
 C21 C22 C17 120.4(2) . . ?
 C17 C22 H22 119.8 . . ?
 O1 C2 C1 111.4(2) . . ?
 O1 C2 C3 129.7(2) . . ?
 C3 C2 C1 118.9(2) . . ?
 C9 C8 H8 119.9 . . ?
 C7 C8 H8 119.9 . . ?
 C7 C8 C9 120.1(3) . . ?
 N1 C11 H11 119.2 . . ?
 N1 C11 C12 121.5(3) . . ?
 C12 C11 H11 119.2 . . ?
 C5 C10 H10 119.9 . . ?
 C9 C10 H10 119.9 . . ?
 C9 C10 C5 120.3(3) . . ?
 C17 C18 H18 120.2 . . ?
 C19 C18 H18 120.2 . . ?
 C19 C18 C17 119.7(3) . . ?
 F2 C1 C2 113.8(2) . . ?
 F1 C1 F2 106.0(2) . . ?
 F1 C1 F3 107.7(3) . . ?
 F1 C1 C2 111.5(2) . . ?
 F3 C1 F2 106.8(2) . . ?
 F3 C1 C2 110.7(2) . . ?
 C5 C6 H6 119.8 . . ?
 C7 C6 H6 119.8 . . ?
 C7 C6 C5 120.4(3) . . ?
 C2 C3 H3A 118.7 . . ?
 C2 C3 C4 122.5(2) . . ?
 C4 C3 H3A 118.7 . . ?
 O2 C4 C3 123.2(2) . . ?
 O2 C4 C5 116.2(2) . . ?
 C3 C4 C5 120.6(2) . . ?
 C10 C5 C4 122.3(2) . . ?
 C6 C5 C10 118.8(2) . . ?
 C6 C5 C4 118.8(2) . . ?
 C8 C9 H9 119.8 . . ?
 C10 C9 C8 120.3(3) . . ?
 C10 C9 H9 119.8 . . ?
 C22 C21 H21 120.6 . . ?
 C22 C21 C20 118.9(3) . . ?
 C20 C21 H21 120.6 . . ?
 C8 C7 C6 120.0(3) . . ?
 C8 C7 H7 120.0 . . ?
 C6 C7 H7 120.0 . . ?
 C15 C14 H14 120.8 . . ?
 C15 C14 C13 118.4(3) . . ?
 C13 C14 H14 120.8 . . ?
 C21 C20 Cl1 118.4(2) . . ?
 C19 C20 Cl1 120.0(2) . . ?
 C19 C20 C21 121.5(3) . . ?
 C22 C17 N2 117.4(2) . . ?
 C22 C17 C18 120.1(2) . . ?
 C18 C17 N2 122.5(2) . . ?
 C18 C19 H19 120.3 . . ?
 C20 C19 C18 119.4(3) . . ?
 C20 C19 H19 120.3 . . ?
 N1 C15 C14 122.1(2) . . ?
 N1 C15 C16 114.2(2) . . ?
 C14 C15 C16 123.7(2) . . ?
 N2 C16 C15 117.7(2) . . ?
 N2 C16 H16 121.1 . . ?
 C15 C16 H16 121.1 . . ?
 C11 C12 H12 120.3 . . ?
 C13 C12 C11 119.4(3) . . ?
 C13 C12 H12 120.3 . . ?
 C14 C13 H13 120.3 . . ?
 C12 C13 C14 119.3(3) . . ?
 C12 C13 H13 120.3 . . ?
 O3 C31 H31A 109.5 . . ?
 O3 C31 H31B 109.5 . . ?
 O3 C31 H31C 109.5 . . ?
 H31A C31 H31B 109.5 . . ?
 H31A C31 H31C 109.5 . . ?
 H31B C31 H31C 109.5 . . ?

loop_
  _geom_torsion_atom_site_label_1
  _geom_torsion_atom_site_label_2
  _geom_torsion_atom_site_label_3
  _geom_torsion_atom_site_label_4
  _geom_torsion
  _geom_torsion_site_symmetry_1
  _geom_torsion_site_symmetry_2
  _geom_torsion_site_symmetry_3
  _geom_torsion_site_symmetry_4
  _geom_torsion_publ_flag
 Cu01 O2 C4 C3 1.2(4) . . . . ?
 Cu01 O2 C4 C5 -179.67(15) . . . . ?
 Cu01 O1 C2 C1 -174.82(17) . . . . ?
 Cu01 O1 C2 C3 3.4(4) . . . . ?
 Cu01 N2 C17 C22 -42.7(3) . . . . ?
 Cu01 N2 C17 C18 136.7(2) . . . . ?
 Cu01 N2 C16 C15 5.6(3) . . . . ?
 Cu01 N1 C11 C12 -174.4(2) . . . . ?
 Cu01 N1 C15 C14 175.4(2) . . . . ?
 Cu01 N1 C15 C16 -6.2(3) . . . . ?
 Cl1 C20 C19 C18 -179.3(2) . . . . ?
 O2 C4 C5 C10 164.1(2) . . . . ?
 O2 C4 C5 C6 -13.2(3) . . . . ?
 O1 C2 C1 F2 -172.4(2) . . . . ?
 O1 C2 C1 F1 -52.6(3) . . . . ?
 O1 C2 C1 F3 67.3(3) . . . . ?
 O1 C2 C3 C4 -0.8(4) . . . . ?
 N1 C11 C12 C13 -0.3(5) . . . . ?
 N1 C15 C16 N2 0.4(3) . . . . ?
 C22 C21 C20 Cl1 179.6(2) . . . . ?
 C22 C21 C20 C19 0.7(4) . . . . ?
 C2 C3 C4 O2 -1.7(4) . . . . ?
 C2 C3 C4 C5 179.2(2) . . . . ?
 C11 N1 C15 C14 -0.7(4) . . . . ?
 C11 N1 C15 C16 177.6(2) . . . . ?
 C11 C12 C13 C14 -1.0(5) . . . . ?
 C1 C2 C3 C4 177.3(2) . . . . ?
 C3 C2 C1 F2 9.2(4) . . . . ?
 C3 C2 C1 F1 129.0(3) . . . . ?
 C3 C2 C1 F3 -111.1(3) . . . . ?
 C3 C4 C5 C10 -16.7(3) . . . . ?
 C3 C4 C5 C6 166.0(2) . . . . ?
 C5 C10 C9 C8 0.0(4) . . . . ?
 C5 C6 C7 C8 -0.2(4) . . . . ?
 C9 C8 C7 C6 0.6(4) . . . . ?
 C9 C10 C5 C6 0.4(4) . . . . ?
 C9 C10 C5 C4 -176.8(2) . . . . ?
 C21 C22 C17 N2 -179.8(2) . . . . ?
 C21 C22 C17 C18 0.8(4) . . . . ?
 C21 C20 C19 C18 -0.4(4) . . . . ?
 C7 C8 C9 C10 -0.6(4) . . . . ?
 C7 C6 C5 C10 -0.4(4) . . . . ?
 C7 C6 C5 C4 177.0(2) . . . . ?
 C14 C15 C16 N2 178.7(2) . . . . ?
 C17 N2 C16 C15 -176.4(2) . . . . ?
 C17 C22 C21 C20 -0.9(4) . . . . ?
 C17 C18 C19 C20 0.3(4) . . . . ?
 C19 C18 C17 N2 -179.9(2) . . . . ?
 C19 C18 C17 C22 -0.5(4) . . . . ?
 C15 N1 C11 C12 1.1(4) . . . . ?
 C15 C14 C13 C12 1.4(5) . . . . ?
 C16 N2 C17 C22 139.5(2) . . . . ?
 C16 N2 C17 C18 -41.1(3) . . . . ?
 C13 C14 C15 N1 -0.5(4) . . . . ?
 C13 C14 C15 C16 -178.7(3) . . . . ?

_shelx_res_file
;
TITL mo_Lu_21_0m_a.res in P-1
    mo_lu_21_0m.res
    created by SHELXL-2019/3 at 11:16:31 on 21-Jul-2024
CELL 0.71073 9.9145 10.8443 12.9702 72.431 67.921 87.016
ZERR 2 0.0004 0.0004 0.0005 0.002 0.002 0.002
LATT 1
SFAC C H Cl Cu F N O
UNIT 46 38 2 2 6 6 12
DFIX 0.85 0.01 O3 H3
DANG 1.884001 0.02 C31 H3
DANG 2.811158 0.02 Cu01 H3

L.S. 4
PLAN  5 0 0
TEMP 293
CONF
MORE -1
BOND $H
HTAB
fmap 2
acta
REM <olex2.extras>
REM <HklSrc "%.\\mo_Lu_21_0m.hkl">
REM </olex2.extras>

WGHT    0.025800    1.261300
FVAR       0.94562
CU01  4    0.224010    0.705868    0.241886    11.00000    0.04065    0.03810 =
         0.03501   -0.01707   -0.01462    0.01287
CL1   3    0.593651    0.161898    0.469999    11.00000    0.08718    0.05655 =
         0.10318    0.00167   -0.05291    0.01845
F2    5   -0.143612    0.964524    0.493126    11.00000    0.06975    0.06002 =
         0.05103   -0.02858   -0.01974    0.03530
O2    7    0.189772    0.617261    0.403663    11.00000    0.04806    0.04367 =
         0.03691   -0.01711   -0.01756    0.02212
O1    7    0.096463    0.838857    0.280678    11.00000    0.05419    0.04160 =
         0.03433   -0.01324   -0.01498    0.01876
N2    6    0.323044    0.553810    0.194088    11.00000    0.02710    0.03484 =
         0.03912   -0.01561   -0.00972    0.00493
F1    5   -0.006681    1.062516    0.319127    11.00000    0.11962    0.03793 =
         0.06630   -0.00634   -0.00952    0.02537
O32   7    0.825058    0.714396   -0.088768    11.00000    0.05775    0.11813 =
         0.09955   -0.05908   -0.01009    0.01325
F3    5   -0.182225    0.931924    0.352179    11.00000    0.09830    0.10576 =
         0.12352   -0.07315   -0.08349    0.06747
O33   7    0.740591    0.839764    0.017135    11.00000    0.14591    0.06457 =
         0.13416   -0.05516   -0.08382    0.02507
O31   7    0.600594    0.710808    0.004957    11.00000    0.05279    0.11680 =
         0.12862   -0.07372    0.00463   -0.01494
N1    6    0.217717    0.752449    0.082957    11.00000    0.03398    0.04137 =
         0.03499   -0.01362   -0.01073    0.00619
O3    7    0.430206    0.821753    0.191274    11.00000    0.04971    0.05895 =
         0.07015   -0.02982   -0.01155   -0.00582
H3    2    0.508313    0.810710    0.137339    11.00000   -1.50000
N3    6    0.723400    0.756391   -0.023507    11.00000    0.05926    0.04415 =
         0.04980   -0.01603   -0.01932    0.00815
C22   1    0.467412    0.494144    0.312193    11.00000    0.03813    0.03397 =
         0.06220   -0.01993   -0.02303    0.00838
AFIX  43
H22   2    0.478996    0.581621    0.303864    11.00000   -1.20000
AFIX   0
C2    1    0.023926    0.839131    0.384434    11.00000    0.03573    0.03376 =
         0.04012   -0.01647   -0.01657    0.00930
C8    1    0.115831    0.395599    0.814402    11.00000    0.05605    0.05467 =
         0.04941    0.00773   -0.02813   -0.01082
AFIX  43
H8    2    0.120054    0.341221    0.883794    11.00000   -1.20000
AFIX   0
C11   1    0.167598    0.857768    0.028854    11.00000    0.05221    0.04667 =
         0.04381   -0.01477   -0.01755    0.01156
AFIX  43
H11   2    0.137904    0.923209    0.063595    11.00000   -1.20000
AFIX   0
C10   1    0.050147    0.595437    0.708782    11.00000    0.03925    0.04236 =
         0.03941   -0.01219   -0.01617    0.00250
AFIX  43
H10   2    0.009515    0.674876    0.707480    11.00000   -1.20000
AFIX   0
C18   1    0.366592    0.324859    0.273209    11.00000    0.04090    0.03775 =
         0.05307   -0.01887   -0.01423    0.00027
AFIX  43
H18   2    0.311124    0.298569    0.238572    11.00000   -1.20000
AFIX   0
C1    1   -0.077780    0.950391    0.387578    11.00000    0.06207    0.04315 =
         0.04465   -0.01996   -0.02499    0.02490
C6    1    0.164744    0.439459    0.611019    11.00000    0.04747    0.03371 =
         0.05328   -0.01323   -0.02452    0.00390
AFIX  43
H6    2    0.201372    0.413940    0.543840    11.00000   -1.20000
AFIX   0
C3    1    0.022590    0.755574    0.487490    11.00000    0.04304    0.03725 =
         0.03489   -0.01569   -0.01498    0.01388
AFIX  43
H3A   2   -0.037005    0.770502    0.556951    11.00000   -1.20000
AFIX   0
C4    1    0.108712    0.646761    0.492653    11.00000    0.03094    0.03264 =
         0.03823   -0.01495   -0.01648    0.00473
C5    1    0.105244    0.559451    0.606743    11.00000    0.02997    0.03211 =
         0.03940   -0.00844   -0.01629   -0.00098
C9    1    0.055718    0.513688    0.811492    11.00000    0.04861    0.05988 =
         0.03654   -0.00631   -0.01700   -0.00608
AFIX  43
H9    2    0.018775    0.538248    0.879170    11.00000   -1.20000
AFIX   0
C21   1    0.531596    0.404046    0.376597    11.00000    0.03909    0.04821 =
         0.06262   -0.01949   -0.02587    0.00960
AFIX  43
H21   2    0.587631    0.430057    0.410943    11.00000   -1.20000
AFIX   0
C7    1    0.169591    0.358125    0.714700    11.00000    0.06172    0.03299 =
         0.06996   -0.00153   -0.03577    0.00229
AFIX  43
H7    2    0.209165    0.278136    0.717045    11.00000   -1.20000
AFIX   0
C14   1    0.257692    0.667691   -0.074820    11.00000    0.04830    0.06385 =
         0.04069   -0.02602   -0.01411    0.00533
AFIX  43
H14   2    0.290233    0.602240   -0.109137    11.00000   -1.20000
AFIX   0
C20   1    0.511282    0.274555    0.389244    11.00000    0.04041    0.04043 =
         0.05383   -0.00679   -0.01499    0.01020
C17   1    0.385921    0.455244    0.259907    11.00000    0.02617    0.03445 =
         0.03870   -0.01563   -0.00807    0.00759
C19   1    0.430194    0.234103    0.338229    11.00000    0.05341    0.03179 =
         0.06241   -0.01257   -0.01661    0.00087
AFIX  43
H19   2    0.418205    0.146450    0.347361    11.00000   -1.20000
AFIX   0
C15   1    0.263106    0.658598    0.031438    11.00000    0.02836    0.04450 =
         0.03679   -0.01604   -0.00706    0.00048
C16   1    0.321559    0.549822    0.097066    11.00000    0.02857    0.04191 =
         0.04257   -0.02132   -0.00814    0.00297
AFIX  43
H16   2    0.356407    0.480222    0.069068    11.00000   -1.20000
AFIX   0
C12   1    0.158552    0.872362   -0.077822    11.00000    0.06570    0.06329 =
         0.04645   -0.01062   -0.02712    0.01552
AFIX  43
H12   2    0.122772    0.946681   -0.114245    11.00000   -1.20000
AFIX   0
C13   1    0.202742    0.776408   -0.129558    11.00000    0.06382    0.07969 =
         0.03737   -0.01785   -0.02382    0.01033
AFIX  43
H13   2    0.195817    0.784382   -0.200802    11.00000   -1.20000
AFIX   0
C31   1    0.441322    0.947955    0.195667    11.00000    0.10019    0.06886 =
         0.14020   -0.04551   -0.02612   -0.02034
AFIX 137
H31A  2    0.439544    1.008899    0.125044    11.00000   -1.50000
H31B  2    0.531240    0.962147    0.203581    11.00000   -1.50000
H31C  2    0.360813    0.959447    0.261391    11.00000   -1.50000
AFIX   0
HKLF 4


REM  mo_Lu_21_0m_a.res in P-1
REM wR2 = 0.0913, GooF = S = 1.091, Restrained GooF = 1.091 for all data
REM R1 = 0.0394 for 4236 Fo > 4sig(Fo) and 0.0529 for all 5052 data
REM 338 parameters refined using 3 restraints

END

WGHT      0.0258      1.2612

REM Instructions for potential hydrogen bonds
HTAB O3 O33
HTAB O3 O31
HTAB O3 N3
HTAB C11 O1
EQIV $1 -x+1, -y+2, -z
HTAB C11 O33_$1
EQIV $2 -x+1, -y+1, -z
HTAB C16 O31_$2

REM Highest difference peak  0.524,  deepest hole -0.573,  1-sigma level  0.056
Q1    1   0.5302  0.1868  0.5338  11.00000  0.05    0.52
Q2    1  -0.0943  0.9989  0.3061  11.00000  0.05    0.35
Q3    1  -0.0260  0.8891  0.3891  11.00000  0.05    0.29
Q4    1   0.0880  1.0635  0.3242  11.00000  0.05    0.27
Q5    1   0.6850  0.7777  0.0629  11.00000  0.05    0.27
;
_shelx_res_checksum                62678
_shelx_hkl_file
;
  -1   0   0 1295.07   44.60
  -2   0   0 1424.16   48.70
  -2   0   0 1480.65   48.40
  -2   0   0 1431.66   47.70
  -2   0   0 1407.06   48.20
   2   0   0 1431.66   48.70
   2   0   0 1438.96   48.40
   2   0   0 1360.96   47.70
  -3   0   0 4232.58  142.09
  -3   0   0 4333.77  143.49
  -3   0   0 4272.67  142.59
  -3   0   0 4396.16  143.19
   3   0   0 4208.98  143.29
   3   0   0 4333.27  143.79
  -4   0   0  142.49    8.20
  -4   0   0  152.28    8.20
  -4   0   0  148.39    7.10
  -4   0   0  147.79    9.20
  -4   0   0  149.49    9.70
   4   0   0  152.08    7.60
   4   0   0  133.99    9.40
   4   0   0  135.39    9.00
  -5   0   0 2460.25   81.29
  -5   0   0 2319.87   79.09
  -5   0   0 2272.87   79.79
  -5   0   0 2333.57   79.79
   5   0   0 2303.27   81.59
   5   0   0 2289.87   79.39
   5   0   0 2404.26   82.39
  -6   0   0  171.68    9.60
  -6   0   0  195.58   11.40
  -6   0   0  201.98   13.20
  -6   0   0  170.18   11.00
   6   0   0  192.98   10.60
   6   0   0  190.18   13.50
  -7   0   0  103.59    8.10
  -7   0   0  109.59   10.60
  -7   0   0  100.59   10.00
  -7   0   0   91.19    9.40
   7   0   0  106.09    9.30
   7   0   0  104.39   12.70
  -8   0   0    3.40    6.40
  -8   0   0   -7.60    5.10
  -8   0   0    3.50    7.80
  -8   0   0    8.10    4.40
   8   0   0    5.60    5.40
   8   0   0    4.70    5.50
  -9   0   0   85.99   11.00
  -9   0   0   89.79   10.30
  -9   0   0   80.09   13.10
  -9   0   0   89.99    9.00
   9   0   0   74.59   11.40
   9   0   0  107.79   12.20
   9   0   0   85.99   14.40
 -10   0   0   25.70    5.90
 -10   0   0   19.70    7.10
 -10   0   0   26.90   12.40
  10   0   0    1.20    9.00
  10   0   0   32.90    9.10
  10   0   0   52.89   13.10
  10   0   0   24.50   14.70
 -11   0   0   69.59   15.00
  11   0   0   47.40   20.90
  11   0   0   40.30   10.80
  11   0   0   69.09   23.60
  11  -1   0   21.50   20.40
  11  -1   0   12.60    9.30
 -11   1   0   22.10   12.70
 -11   1   0   28.20   11.90
 -11   1   0    1.30    6.70
  10  -1   0  201.78   23.30
  10  -1   0  246.88   18.20
 -10   1   0  235.28   19.50
 -10   1   0  242.78   20.20
 -10   1   0  231.38   14.60
   9  -1   0   27.70   11.20
   9  -1   0   39.80    8.20
  -9   1   0   28.50    6.40
  -9   1   0   27.00    5.30
  -9   1   0   31.90    9.90
  -9   1   0   38.60    9.50
   8  -1   0  424.06   19.30
   8  -1   0  374.96   22.80
   8  -1   0  350.66   22.90
  -8   1   0  408.66   21.30
  -8   1   0  408.56   18.10
  -8   1   0  383.16   17.20
  -8   1   0  413.86   21.60
   7  -1   0  588.14   24.10
   7  -1   0  568.94   27.00
   7  -1   0  579.34   30.40
  -7   1   0  583.64   23.00
  -7   1   0  588.24   26.20
  -7   1   0  612.64   23.70
  -7   1   0  619.94   27.30
   6  -1   0  636.44   24.10
   6  -1   0  607.54   26.80
   6  -1   0  565.24   25.60
  -6   1   0  608.64   25.60
  -6   1   0  614.34   23.60
  -6   1   0  608.94   26.20
  -6   1   0  605.64   22.90
   5  -1   0  996.90   38.30
   5  -1   0  984.10   35.80
   5  -1   0  986.30   37.40
  -5   1   0  980.10   35.20
  -5   1   0 1027.80   37.80
  -5   1   0 1023.40   37.50
  -5   1   0 1028.30   35.90
   4  -1   0  241.68   12.50
   4  -1   0  251.87   10.80
   4  -1   0  252.77   14.80
  -4   1   0  258.17   12.50
  -4   1   0  258.67   12.50
  -4   1   0  244.88   10.30
  -4   1   0  244.88   10.90
   3  -1   0   65.99    4.70
   3  -1   0   64.39    4.50
   3  -1   0   65.09    2.80
   3  -1   0   70.29    5.10
   3  -1   0   61.09    5.60
  -3   1   0   72.49    4.50
  -3   1   0   70.99    5.70
  -3   1   0   60.19    3.80
   2  -1   0    5.50    1.00
   2  -1   0    4.30    1.60
   2  -1   0    5.20    1.60
   2  -1   0    7.50    2.00
  -2   1   0    6.40    1.70
  -2   1   0    5.70    1.20
  -2   1   0    4.40    1.80
  -2   1   0    5.80    1.40
   1  -1   0 2828.42   93.19
  -1   1   0 2803.22   93.19
  -2  -1   0 3460.45  114.89
  -2  -1   0 3369.86  113.69
  -2  -1   0 3452.25  114.39
   2   1   0 3443.26  114.69
   2   1   0 3507.45  115.09
   2   1   0 3498.35  114.59
   2   1   0 3304.87  113.69
  -3  -1   0  571.44   20.10
  -3  -1   0  519.35   19.30
  -3  -1   0  571.14   21.40
  -3  -1   0  546.05   21.80
  -3  -1   0  523.55   18.70
   3   1   0  554.94   21.20
   3   1   0  560.24   21.70
   3   1   0  560.94   20.10
  -4  -1   0  847.62   29.80
  -4  -1   0  832.52   31.90
  -4  -1   0  825.32   29.70
  -4  -1   0  906.01   33.20
  -4  -1   0  885.51   30.90
   4   1   0  880.81   32.50
   4   1   0  850.21   33.30
   4   1   0  894.11   31.10
   4   1   0  896.21   29.10
  -5  -1   0 3402.66  115.99
  -5  -1   0 3536.15  118.79
  -5  -1   0 3685.93  119.59
  -5  -1   0 3446.76  117.59
  -5  -1   0 3574.24  120.29
   5   1   0 3540.95  119.89
   5   1   0 3496.95  115.29
   5   1   0 3394.06  117.79
   5   1   0 3509.85  120.99
  -6  -1   0  398.96   19.20
  -6  -1   0  384.66   13.10
  -6  -1   0  396.26   19.90
  -6  -1   0  369.36   17.50
  -6  -1   0  366.96   16.10
   6   1   0  370.16   20.10
   6   1   0  384.76   17.10
   6   1   0  349.57   18.40
  -7  -1   0  138.59    9.30
  -7  -1   0  160.88   12.10
  -7  -1   0  128.69   13.80
  -7  -1   0  122.29   10.80
   7   1   0  113.19   11.40
   7   1   0  138.29   10.30
  -8  -1   0  367.66   17.20
  -8  -1   0  374.56   19.00
  -8  -1   0  415.86   22.80
   8   1   0  370.46   23.10
   8   1   0  385.36   18.90
   8   1   0  390.76   23.30
   8   1   0  399.56   21.10
  -9  -1   0   -9.50    4.30
  -9  -1   0   -2.30    6.30
  -9  -1   0   -0.50    8.80
   9   1   0   -2.40    6.70
   9   1   0    4.90   10.90
   9   1   0   -0.20    6.40
   9   1   0    8.10   10.20
 -10  -1   0  205.78   15.10
 -10  -1   0  188.08   12.80
 -10  -1   0  198.28   21.40
  10   1   0  206.28   24.00
  10   1   0  150.78   19.70
  10   1   0  145.19   19.90
  10   1   0  216.08   17.30
 -11  -1   0   37.10    8.60
 -11  -1   0   17.00   14.70
 -11  -1   0   21.30    5.90
  11   1   0  -12.90   19.40
  11   1   0   36.60   10.20
  11  -2   0   47.60   10.80
 -11   2   0   35.10   15.40
 -11   2   0   33.70    7.30
 -11   2   0   38.80   15.70
  10  -2   0   13.60    8.30
  10  -2   0   19.40   13.20
 -10   2   0    1.50    4.70
 -10   2   0   12.20   12.10
 -10   2   0   11.40   11.80
 -10   2   0    8.70    6.30
   9  -2   0   37.20   12.80
   9  -2   0   61.49   10.80
  -9   2   0   60.69    7.90
  -9   2   0   71.19   13.10
  -9   2   0   71.19   12.70
  -9   2   0   63.79    7.70
   8  -2   0  913.81   35.50
   8  -2   0  911.51   38.50
   8  -2   0  874.21   38.90
  -8   2   0  915.81   33.80
  -8   2   0  904.71   33.20
  -8   2   0  850.91   37.40
  -8   2   0  880.01   38.60
   7  -2   0  220.88   15.00
   7  -2   0  247.88   13.50
  -7   2   0  240.38   16.40
  -7   2   0  235.28   11.70
  -7   2   0  240.38   12.50
  -7   2   0  229.18   16.70
   6  -2   0 1063.39   40.70
   6  -2   0 1037.20   38.20
   6  -2   0 1000.20   39.40
  -6   2   0 1073.59   40.20
  -6   2   0 1064.29   37.60
  -6   2   0 1057.99   41.20
  -6   2   0 1018.70   37.10
   5  -2   0  258.27   13.80
   5  -2   0  246.18    9.60
   5  -2   0  270.87   12.50
   5  -2   0  285.07   13.40
  -5   2   0  269.37   14.90
  -5   2   0  280.17    9.60
  -5   2   0  254.27   13.50
  -5   2   0  268.87   11.50
  -5   2   0  269.37   11.90
   4  -2   0  757.92   25.40
   4  -2   0  724.53   27.10
   4  -2   0  740.83   27.90
  -4   2   0  746.03   26.80
  -4   2   0  750.32   28.50
  -4   2   0  731.63   26.40
   3  -2   0 2921.51   96.09
   3  -2   0 2813.02   94.79
   3  -2   0 2851.51   95.59
   3  -2   0 2854.11   95.69
  -3   2   0 2904.11   96.49
  -3   2   0 2760.72   95.09
  -3   2   0 2884.21   95.39
   1  -2   0 2643.14   85.59
   1  -2   0 2465.75   85.89
   1  -2   0 2624.94   85.99
   1  -2   0 2642.54   86.39
   1  -2   0 2602.94   85.59
  -1   2   0 2334.57   85.89
  -1   2   0 2542.25   85.69
  -1   2   0 2679.33   86.29
  -1   2   0 2511.75   85.49
  -1   2   0 2664.13   85.79
   0  -2   0 3610.84  117.79
   0  -2   0 3356.16  118.29
   0  -2   0 3563.44  118.89
   0  -2   0 3741.33  118.59
   0   2   0 3187.98  118.19
   0   2   0 3732.93  118.79
   0   2   0 3554.14  117.89
   0   2   0 3719.43  118.49
  -1  -2   0    5.70    3.00
  -1  -2   0    5.10    1.60
  -1  -2   0    3.20    3.70
  -1  -2   0    5.90    1.90
  -1  -2   0    8.90    2.60
   1   2   0    8.10    3.10
   1   2   0    4.30    2.10
   1   2   0    3.50    2.60
  -2  -2   0 1444.86   50.79
  -2  -2   0 1470.55   50.19
  -2  -2   0 1445.76   51.39
  -2  -2   0 1460.05   49.80
  -2  -2   0 1388.96   49.90
   2   2   0 1495.65   49.90
   2   2   0 1476.45   51.99
   2   2   0 1510.85   50.29
   2   2   0 1442.46   50.99
  -3  -2   0 7057.29  243.18
  -3  -2   0 7362.56  242.48
   3   2   0 7273.47  243.08
   3   2   0 7609.24  242.68
   3   2   0 7228.58  243.58
  -4  -2   0 3501.25  124.49
  -4  -2   0 3771.72  125.09
  -4  -2   0 3708.73  127.19
   4   2   0 3784.42  125.19
   4   2   0 3780.32  127.19
   4   2   0 3764.72  127.89
   4   2   0 3829.42  126.79
  -5  -2   0 4203.68  144.89
  -5  -2   0 4143.19  141.19
  -5  -2   0 4212.08  142.19
  -5  -2   0 4238.08  143.79
   5   2   0 4200.58  145.79
   5   2   0 4380.16  142.59
   5   2   0 4243.38  144.59
   5   2   0 4344.17  144.99
  -6  -2   0  665.63   27.60
  -6  -2   0  638.74   25.00
  -6  -2   0  646.04   26.80
  -6  -2   0  649.83   28.90
  -6  -2   0  654.33   23.40
   6   2   0  648.54   22.20
   6   2   0  648.64   25.60
   6   2   0  598.24   27.80
   6   2   0  616.74   28.60
   6   2   0  665.33   28.00
  -7  -2   0  103.99   11.70
  -7  -2   0   92.99   12.90
  -7  -2   0   93.39   12.20
  -7  -2   0  112.69    5.70
  -7  -2   0  110.49    8.60
   7   2   0  104.49   12.30
   7   2   0  108.29    4.40
   7   2   0  104.59   10.20
   7   2   0  120.69   13.40
   7   2   0  113.69   12.40
  -8  -2   0  116.39   15.40
  -8  -2   0   96.69    9.90
  -8  -2   0  101.49   12.30
  -8  -2   0  130.89   14.60
   8   2   0   99.29   13.30
   8   2   0  101.39   13.10
   8   2   0  123.69   12.00
   8   2   0   92.99   14.50
  -9  -2   0   95.89   13.40
  -9  -2   0   75.19   13.80
  -9  -2   0   82.69   13.60
  -9  -2   0   83.49   10.20
   9   2   0   84.89   11.30
   9   2   0   77.09   13.70
   9   2   0   88.09   12.40
 -10  -2   0   46.00    7.40
 -10  -2   0   53.49    9.70
 -10  -2   0   62.99   12.80
  10   2   0   35.50   15.20
  10   2   0   49.90   10.50
  10   2   0   71.99   17.00
  10   2   0   44.00   12.10
 -11  -2   0   -2.70   13.60
 -11  -2   0    4.00    8.70
 -11  -2   0    9.00    6.60
  11   2   0    2.70    9.70
  11   2   0    7.90   21.80
  11  -3   0    6.40    9.70
  11  -3   0   52.89   15.10
 -11   3   0   22.90   11.80
 -11   3   0   23.90   16.40
  10  -3   0   -1.00   11.60
  10  -3   0   18.60    9.20
 -10   3   0   34.30   14.50
 -10   3   0    8.80    6.60
 -10   3   0    3.80   12.40
 -10   3   0    3.90    4.70
   9  -3   0  118.79   13.40
   9  -3   0  112.09   15.20
  -9   3   0  117.49   15.80
  -9   3   0  122.19   15.70
  -9   3   0  105.39    9.10
  -9   3   0  113.19   11.10
   8  -3   0   -5.00    6.50
   8  -3   0    7.30    6.40
   8  -3   0   11.30    8.50
  -8   3   0    5.70    5.40
  -8   3   0   -0.90    8.50
  -8   3   0   -3.80   10.10
  -8   3   0   -6.30    3.80
   7  -3   0  817.82   33.90
   7  -3   0  850.41   35.10
   7  -3   0  843.02   32.90
  -7   3   0  871.51   31.60
  -7   3   0  802.22   34.70
  -7   3   0  828.62   30.90
  -7   3   0  814.72   28.00
  -7   3   0  864.11   37.30
   6  -3   0  740.83   29.90
   6  -3   0  689.23   28.10
   6  -3   0  710.13   27.50
   6  -3   0  659.43   24.10
  -6   3   0  703.23   26.50
  -6   3   0  677.53   25.90
  -6   3   0  693.53   24.00
  -6   3   0  681.63   29.00
  -6   3   0  693.53   30.80
   5  -3   0  285.87   14.10
   5  -3   0  286.07   11.00
   5  -3   0  271.77   13.30
   5  -3   0  259.57   13.10
  -5   3   0  286.57   12.90
  -5   3   0  276.37   16.30
  -5   3   0  267.17   12.00
  -5   3   0  266.87   15.20
   4  -3   0   25.30    5.10
   4  -3   0   30.60    4.60
   4  -3   0   26.30    4.50
   4  -3   0   36.40    4.00
  -4   3   0   32.80    4.40
  -4   3   0   28.20    5.60
  -4   3   0   32.10    3.90
   3  -3   0 4886.81  163.38
   3  -3   0 4981.80  165.08
   3  -3   0 4859.51  163.88
   3  -3   0 4978.40  163.18
   3  -3   0 5020.20  163.88
  -3   3   0 4915.21  164.28
  -3   3   0 4745.53  163.08
  -3   3   0 4939.41  163.28
   2  -3   0  205.18    9.30
   2  -3   0  205.18   10.00
   2  -3   0  216.38    9.30
   2  -3   0  205.98   10.20
   2  -3   0  202.88    9.40
  -2   3   0  204.38    9.30
  -2   3   0  203.38    9.80
  -2   3   0  217.48   10.20
  -2   3   0  205.98    9.30
   1  -3   0 2316.57   78.29
   1  -3   0 2363.36   79.19
   1  -3   0 2303.37   79.09
   1  -3   0 2373.06   78.39
   1  -3   0 2453.65   79.89
  -1   3   0 2403.36   79.39
  -1   3   0 2399.96   78.99
  -1   3   0 2085.49   78.99
  -1   3   0 2288.97   78.39
   0  -3   0   60.49    6.20
   0  -3   0   68.49    4.30
   0  -3   0   59.59    4.70
   0  -3   0   68.09    6.70
   0   3   0   59.39    4.90
   0   3   0   59.39    5.00
   0   3   0   54.59    5.00
   0   3   0   60.39    5.10
  -1  -3   0  317.67   13.20
  -1  -3   0  343.17   14.50
  -1  -3   0  319.27   15.50
  -1  -3   0  317.67   13.90
   1   3   0  332.27   15.10
   1   3   0  341.87   13.60
   1   3   0  329.87   14.20
  -2  -3   0 7597.44  256.37
  -2  -3   0 7930.11  255.37
  -2  -3   0 7787.62  254.97
  -2  -3   0 7348.17  255.47
   2   3   0 8023.30  256.67
   2   3   0 7589.64  257.47
  -3  -3   0  121.19    8.80
  -3  -3   0  105.19    7.20
  -3  -3   0  113.09    7.30
  -3  -3   0  104.39    8.90
  -3  -3   0  105.59    8.90
   3   3   0   86.99    9.90
   3   3   0  105.99    7.70
   3   3   0  134.69    9.40
   3   3   0  118.39    8.00
  -4  -3   0 2167.48   73.59
  -4  -3   0 2216.68   75.19
  -4  -3   0 2145.59   76.09
  -4  -3   0 2085.69   73.49
   4   3   0 2113.29   75.89
   4   3   0 2116.89   73.79
   4   3   0 2166.78   74.99
  -5  -3   0   -5.80    3.40
  -5  -3   0   -0.50    6.70
  -5  -3   0    5.40    3.30
   5   3   0   -8.20    4.70
   5   3   0   12.10    5.50
   5   3   0   -1.20    4.70
  -6  -3   0  537.85   25.10
  -6  -3   0  559.24   21.10
  -6  -3   0  525.65   25.00
  -6  -3   0  528.85   22.00
   6   3   0  526.35   25.30
   6   3   0  525.95   24.70
   6   3   0  540.75   22.90
   6   3   0  508.45   26.60
  -7  -3   0   17.80    4.00
  -7  -3   0   30.10    9.90
  -7  -3   0   13.50    5.00
  -7  -3   0    9.90    7.20
  -7  -3   0   11.90    8.40
   7   3   0    0.00    6.70
   7   3   0   25.60    8.10
   7   3   0   27.30    6.50
   7   3   0   25.60    9.30
   7   3   0   14.00    2.90
  -8  -3   0  444.06   23.00
  -8  -3   0  436.06   17.20
  -8  -3   0  435.06   20.30
  -8  -3   0  412.26   25.50
  -8  -3   0  503.25   25.10
   8   3   0  414.66   25.10
   8   3   0  482.65   22.30
   8   3   0  458.45   27.40
   8   3   0  429.66   15.70
   8   3   0  405.96   25.20
  -9  -3   0    6.20    8.30
  -9  -3   0   -4.80    5.90
  -9  -3   0   -0.10   10.40
  -9  -3   0   -4.40   11.70
  -9  -3   0    0.10    1.90
   9   3   0    8.20   11.30
   9   3   0   -6.10    9.20
   9   3   0    9.40    8.10
 -10  -3   0   28.20   12.60
 -10  -3   0   28.00    9.60
 -10  -3   0   25.50    7.40
 -10  -3   0   19.30   14.40
  10   3   0   36.90   14.60
  10   3   0   27.70   10.90
  10   3   0   65.39   17.80
  10   3   0    8.80   12.70
  11  -4   0   64.19   13.10
 -11   4   0   70.79   20.50
 -11   4   0   67.29   16.50
 -11   4   0   51.39    6.40
  10  -4   0   42.90   12.50
  10  -4   0   31.40    9.70
  10  -4   0   31.70   14.10
 -10   4   0   30.60    5.70
 -10   4   0   43.40   16.30
 -10   4   0   32.70    7.40
 -10   4   0   49.40   13.60
   9  -4   0   -1.20    7.30
   9  -4   0    0.90    8.10
  -9   4   0   -3.50    5.90
  -9   4   0   -6.00   11.70
   8  -4   0  202.08   17.50
   8  -4   0  212.78   15.50
   8  -4   0  212.08   15.80
  -8   4   0  206.58   11.50
  -8   4   0  216.88   22.30
  -8   4   0  212.28   19.50
  -8   4   0  219.68   13.50
  -8   4   0  215.38    8.20
   7  -4   0   34.70    4.00
   7  -4   0   40.70    7.20
   7  -4   0   51.19    8.00
  -7   4   0   35.80    6.10
  -7   4   0   40.80   11.20
  -7   4   0   39.50    4.40
  -7   4   0   30.10    5.00
  -7   4   0   38.00    9.70
   6  -4   0  171.48   11.40
   6  -4   0  176.18   14.50
   6  -4   0  155.38   11.70
   6  -4   0  161.28   11.30
   6  -4   0  179.18    8.40
  -6   4   0  151.08   14.10
  -6   4   0  183.98   16.30
  -6   4   0  168.18   10.60
  -6   4   0  169.58    9.30
   5  -4   0  549.95   23.30
   5  -4   0  513.15   22.40
   5  -4   0  569.24   21.00
   5  -4   0  550.64   23.20
   5  -4   0  544.05   24.40
  -5   4   0  565.54   22.20
  -5   4   0  562.04   21.50
  -5   4   0  533.35   24.50
  -5   4   0  574.64   26.90
   4  -4   0 1455.45   53.29
   4  -4   0 1463.45   53.99
   4  -4   0 1487.45   52.19
   4  -4   0 1442.96   52.49
   4  -4   0 1506.35   51.29
  -4   4   0 1462.95   51.39
  -4   4   0 1480.85   51.29
  -4   4   0 1483.35   53.19
   3  -4   0 5600.44  179.18
   3  -4   0 5257.87  180.58
   3  -4   0 5305.87  179.68
   3  -4   0 5361.86  178.98
   3  -4   0 5363.56  178.78
  -3   4   0 5351.86  178.68
  -3   4   0 5258.97  179.58
  -3   4   0 5447.46  178.78
   2  -4   0   74.99    6.50
   2  -4   0   96.49    7.80
   2  -4   0   80.09    6.30
   2  -4   0   79.29    6.30
   2  -4   0   79.89    7.40
  -2   4   0   90.09    6.50
  -2   4   0   74.39    7.40
  -2   4   0   84.09    6.50
  -2   4   0   77.89    6.40
   1  -4   0   27.90    4.20
   1  -4   0   38.70    5.50
   1  -4   0   29.20    5.00
   1  -4   0   31.70    3.90
   1  -4   0   36.70    4.30
  -1   4   0   31.70    4.30
  -1   4   0   25.20    5.00
  -1   4   0   39.20    5.10
  -1   4   0   42.90    5.60
   0  -4   0   73.69    8.30
   0  -4   0   80.29    7.90
   0  -4   0   86.99    5.50
   0  -4   0   77.99    6.10
   0   4   0   63.79    6.30
   0   4   0   90.79    6.60
   0   4   0   73.59    6.00
   0   4   0   90.79    6.70
  -1  -4   0  454.95   19.50
  -1  -4   0  484.65   20.60
  -1  -4   0  467.55   21.40
  -1  -4   0  463.55   18.50
   1   4   0  455.45   20.20
   1   4   0  488.55   20.10
   1   4   0  480.55   19.00
  -2  -4   0    3.10    3.80
  -2  -4   0    1.70    3.70
  -2  -4   0    5.00    4.60
  -2  -4   0    1.40    6.00
  -2  -4   0    0.20    3.10
   2   4   0    1.60    3.70
   2   4   0    0.80    4.70
   2   4   0   -2.10    3.80
  -3  -4   0 3081.09  106.59
  -3  -4   0 3152.58  107.19
  -3  -4   0 3228.88  108.79
  -3  -4   0 3165.28  109.49
  -3  -4   0 3091.69  107.29
   3   4   0 3105.29  105.29
   3   4   0 3295.37  107.09
   3   4   0 3084.99  110.29
   3   4   0 3135.39  108.89
  -4  -4   0  136.69   13.40
  -4  -4   0  109.29    9.30
  -4  -4   0  133.89    9.20
  -4  -4   0  151.08   11.80
   4   4   0  118.49    9.50
   4   4   0  135.49   11.70
   4   4   0  127.99    5.50
   4   4   0  152.48   10.10
   4   4   0  113.79   11.00
  -5  -4   0  814.02   33.50
  -5  -4   0  857.41   35.90
  -5  -4   0  839.62   31.90
  -5  -4   0  826.42   32.00
   5   4   0  821.02   33.30
   5   4   0  847.52   32.50
   5   4   0  823.42   36.90
  -6  -4   0   31.10    9.50
  -6  -4   0   26.70    5.60
  -6  -4   0   37.80    5.90
   6   4   0   29.50    7.00
   6   4   0   20.60    9.10
   6   4   0   35.00    7.60
  -7  -4   0  537.25   21.80
  -7  -4   0  540.45   23.30
  -7  -4   0  491.85   26.50
  -7  -4   0  537.65   26.00
  -7  -4   0  507.15   27.80
   7   4   0  484.55   19.60
   7   4   0  537.95   24.50
   7   4   0  521.15   28.90
   7   4   0  503.35   26.70
  -8  -4   0  123.19   16.80
  -8  -4   0   90.29   14.50
  -8  -4   0   68.09    8.80
  -8  -4   0   88.19   12.60
  -8  -4   0   97.19    8.20
   8   4   0   83.99    6.20
   8   4   0  109.19   15.00
   8   4   0   84.59   12.80
   8   4   0  111.19   13.50
  -9  -4   0  125.89   15.80
  -9  -4   0  103.89    8.00
  -9  -4   0  113.49   14.00
  -9  -4   0   73.39   18.80
   9   4   0  123.59   16.40
   9   4   0  102.39    6.40
   9   4   0  143.79   18.40
 -10  -4   0   13.60    9.80
 -10  -4   0    7.00    2.50
 -10  -4   0    2.90   14.10
 -10  -4   0    8.40   12.60
  10   4   0    1.60   16.30
  10   4   0    2.00   15.00
  10   4   0   28.20   10.60
  10  -5   0   54.99   16.00
  10  -5   0   78.89   18.20
  10  -5   0   88.89   14.00
 -10   5   0   77.79   14.00
 -10   5   0   69.59   19.10
 -10   5   0   71.99    9.30
 -10   5   0   63.49    8.80
   9  -5   0   88.59   12.50
   9  -5   0  119.39   16.60
   9  -5   0   97.89   13.80
   9  -5   0  100.99   16.80
  -9   5   0   96.09    5.50
  -9   5   0   88.69    9.20
  -9   5   0   95.99   15.70
  -9   5   0   97.09   11.90
  -9   5   0   75.09   17.90
   8  -5   0   91.29   12.60
   8  -5   0   86.49    5.90
   8  -5   0   89.19   11.40
   8  -5   0   90.89   13.00
   8  -5   0   79.79   12.50
  -8   5   0   75.29    8.70
  -8   5   0   92.99   16.40
  -8   5   0   66.89    8.30
  -8   5   0   97.19   13.90
  -8   5   0   78.19    8.70
   7  -5   0  107.29   13.90
   7  -5   0  114.89   12.70
   7  -5   0  114.49    7.10
   7  -5   0   86.29    9.90
   7  -5   0  111.09   11.40
  -7   5   0   91.49   10.40
  -7   5   0  121.69   12.90
  -7   5   0   79.59    7.90
  -7   5   0  110.89   15.80
  -7   5   0   98.59    7.00
   6  -5   0   11.70    5.70
   6  -5   0   13.10    6.80
   6  -5   0   18.70    5.70
   6  -5   0    8.80    3.70
   6  -5   0    6.20    6.00
  -6   5   0    5.60    5.20
  -6   5   0    5.80    3.70
  -6   5   0    9.20    9.50
  -6   5   0    9.50    7.80
   5  -5   0  696.63   29.20
   5  -5   0  700.73   26.80
   5  -5   0  708.63   28.00
   5  -5   0  731.53   31.20
   5  -5   0  696.03   27.90
  -5   5   0  738.43   33.10
  -5   5   0  690.83   29.80
  -5   5   0  691.73   26.90
  -5   5   0  703.13   27.40
   4  -5   0 2725.33   91.89
   4  -5   0 2694.23   93.19
   4  -5   0 2695.93   93.69
   4  -5   0 2734.93   94.69
   4  -5   0 2697.33   92.09
  -4   5   0 2677.53   91.49
  -4   5   0 2690.23   91.59
  -4   5   0 2548.45   92.89
   3  -5   0 1625.84   59.99
   3  -5   0 1617.44   59.09
   3  -5   0 1710.63   61.19
   3  -5   0 1684.43   58.79
   3  -5   0 1667.33   58.69
  -3   5   0 1814.82   60.59
  -3   5   0 1608.94   59.49
  -3   5   0 1724.93   58.89
  -3   5   0 1665.33   58.69
   2  -5   0 2212.58   75.99
   2  -5   0 2178.48   76.29
   2  -5   0 2155.38   77.69
   2  -5   0 2169.78   77.09
   2  -5   0 2263.17   78.89
  -2   5   0 2260.87   76.89
  -2   5   0 2186.18   76.29
  -2   5   0 2353.36   78.09
   1  -5   0  518.25   22.00
   1  -5   0  487.35   22.80
   1  -5   0  492.85   21.20
   1  -5   0  508.55   19.60
   1  -5   0  483.65   20.00
  -1   5   0  500.55   21.60
  -1   5   0  503.75   20.70
  -1   5   0  500.35   20.30
   0  -5   0  348.97   15.10
   0  -5   0  338.37   17.30
   0  -5   0  332.87   15.80
   0  -5   0  337.17   18.30
   0   5   0  348.17   16.60
   0   5   0  356.56   16.40
   0   5   0  349.07   15.60
  -1  -5   0  388.16   20.30
  -1  -5   0  393.96   19.10
  -1  -5   0  383.56   16.60
  -1  -5   0  345.67   17.60
   1   5   0  402.36   16.80
   1   5   0  389.16   17.80
   1   5   0  391.76   19.20
  -2  -5   0  518.25   20.90
  -2  -5   0  483.65   23.00
  -2  -5   0  508.85   20.50
  -2  -5   0  493.45   24.90
  -2  -5   0  477.35   21.50
   2   5   0  515.05   22.80
   2   5   0  512.55   21.20
   2   5   0  467.15   23.20
  -3  -5   0  438.36   18.60
  -3  -5   0  419.26   19.50
  -3  -5   0  426.06   21.30
  -3  -5   0  423.56   19.40
   3   5   0  407.36   21.40
   3   5   0  433.96   19.40
   3   5   0  412.96   20.90
   3   5   0  425.56   17.80
  -4  -5   0   27.00    7.40
  -4  -5   0   52.89    7.70
  -4  -5   0   42.50    6.20
  -4  -5   0   26.20    9.80
  -4  -5   0   40.90    6.80
   4   5   0   46.90    8.70
   4   5   0   48.20    7.30
   4   5   0   42.00    8.20
   4   5   0   46.90    6.10
  -5  -5   0  210.58   15.00
  -5  -5   0  204.38   12.60
  -5  -5   0  223.98   17.70
  -5  -5   0  202.38   13.40
   5   5   0  214.48   14.00
   5   5   0  193.38   14.20
   5   5   0  200.68   21.60
  -6  -5   0  111.09   10.50
  -6  -5   0   88.09   10.00
  -6  -5   0  104.19   14.00
   6   5   0   87.99   11.90
   6   5   0   83.39   14.50
   6   5   0   98.19   11.50
   6   5   0   81.39   11.70
  -7  -5   0  611.84   31.80
  -7  -5   0  586.14   30.70
  -7  -5   0  647.84   26.60
  -7  -5   0  645.14   27.50
   7   5   0  608.64   24.00
   7   5   0  643.44   31.40
   7   5   0  584.64   33.40
   7   5   0  659.63   28.70
  -8  -5   0  391.66   24.10
  -8  -5   0  417.16   25.70
  -8  -5   0  374.56   20.60
  -8  -5   0  397.56   27.50
  -8  -5   0  392.26   18.40
   8   5   0  378.06   23.70
   8   5   0  371.46   24.40
   8   5   0  352.66   15.80
   8   5   0  308.77   30.10
   8   5   0  412.96   22.90
  -9  -5   0   17.30    7.60
  -9  -5   0   -1.50   13.70
  -9  -5   0    2.40   10.80
   9   5   0   17.80   11.20
   9   5   0   13.40    9.60
   9   5   0   43.30   21.20
 -10  -5   0   41.90    9.40
 -10  -5   0   28.40   15.50
 -10  -5   0   44.00   12.40
 -10  -5   0   24.90    5.50
 -10  -5   0   32.30   13.80
  10   5   0   61.79   17.50
  10   5   0   23.70   10.60
  10  -6   0   98.09   16.00
  10  -6   0   88.79   13.90
 -10   6   0   85.79   10.30
 -10   6   0  113.89   16.70
 -10   6   0   91.99   24.00
   9  -6   0    1.00    8.90
   9  -6   0   12.90    9.30
   9  -6   0    3.90    3.10
   9  -6   0    7.60   13.00
   9  -6   0    3.10   10.50
  -9   6   0   -6.20    3.90
  -9   6   0    3.40    7.00
  -9   6   0   -8.60   10.70
  -9   6   0  -12.90   15.10
  -9   6   0   -3.90    4.90
   8  -6   0   50.09   11.90
   8  -6   0   50.49    8.90
   8  -6   0   26.80    9.50
   8  -6   0   36.00    5.10
  -8   6   0   36.00    5.50
  -8   6   0   26.70    6.00
  -8   6   0   36.70   16.30
  -8   6   0   52.49   12.20
  -8   6   0   41.20    8.10
   7  -6   0   -4.30    9.60
   7  -6   0   -1.30    3.50
   7  -6   0    2.60    7.90
   7  -6   0   -0.20    6.30
   7  -6   0   -1.80    5.40
  -7   6   0   -3.30    4.10
  -7   6   0   -9.80    6.00
  -7   6   0   -8.50    9.30
  -7   6   0   -8.90   12.00
   6  -6   0  216.88   17.70
   6  -6   0  189.48   11.10
   6  -6   0  190.68   13.60
   6  -6   0  199.18   15.30
   6  -6   0  184.78   12.90
  -6   6   0  171.78   12.90
  -6   6   0  236.88   20.70
  -6   6   0  189.28   11.40
  -6   6   0  183.08   16.40
   5  -6   0   41.60    8.10
   5  -6   0   31.10    7.40
   5  -6   0   44.20   10.10
   5  -6   0   42.10    6.40
   5  -6   0   36.20    5.70
  -5   6   0   30.90    7.90
  -5   6   0   42.20    6.00
  -5   6   0   52.99    6.90
  -5   6   0   45.90   10.40
   4  -6   0  292.77   14.80
   4  -6   0  289.97   14.70
   4  -6   0  285.77   16.80
   4  -6   0  276.57   17.00
   4  -6   0  311.47   16.80
  -4   6   0  295.37   14.90
  -4   6   0  306.67   18.90
  -4   6   0  280.57   16.60
  -4   6   0  277.97   14.20
   3  -6   0  253.97   13.00
   3  -6   0  255.37   16.90
   3  -6   0  240.08   15.20
   3  -6   0  251.87   12.60
   3  -6   0  241.18   13.70
  -3   6   0  250.77   13.40
  -3   6   0  278.37   15.20
  -3   6   0  229.68   13.10
   2  -6   0  628.74   27.10
   2  -6   0  645.84   27.80
   2  -6   0  671.03   25.10
   2  -6   0  652.03   29.00
   2  -6   0  626.34   25.50
  -2   6   0  628.14   25.70
  -2   6   0  626.04   25.90
  -2   6   0  651.23   27.30
   1  -6   0  372.46   19.70
   1  -6   0  381.16   19.70
   1  -6   0  374.96   16.40
   1  -6   0  394.76   17.20
   1  -6   0  375.56   18.40
  -1   6   0  389.16   18.20
  -1   6   0  395.26   19.10
  -1   6   0  381.26   17.60
   0  -6   0   67.49   10.70
   0  -6   0   66.99    7.50
   0  -6   0   67.69    7.40
   0  -6   0   67.49    9.10
   0   6   0   62.09    8.60
   0   6   0   64.89    8.60
   0   6   0   59.39    7.80
  -1  -6   0 2091.29   71.29
  -1  -6   0 2022.00   73.79
  -1  -6   0 1993.80   72.69
  -1  -6   0 1955.50   75.09
   1   6   0 2082.69   74.29
   1   6   0 2071.09   71.69
   1   6   0 2044.80   73.09
  -2  -6   0  428.16   19.80
  -2  -6   0  424.96   24.30
  -2  -6   0  432.06   20.70
  -2  -6   0  421.86   22.20
  -2  -6   0  436.76   19.30
   2   6   0  436.86   20.10
   2   6   0  429.26   21.40
   2   6   0  411.96   21.60
   2   6   0  460.25   20.20
  -3  -6   0  433.06   19.40
  -3  -6   0  413.26   22.30
  -3  -6   0  406.96   20.60
  -3  -6   0  447.16   20.50
   3   6   0  436.46   19.50
   3   6   0  421.96   20.30
   3   6   0  412.56   23.30
   3   6   0  436.96   22.10
  -4  -6   0   86.19   11.30
  -4  -6   0   81.29   10.40
  -4  -6   0   89.69   13.30
  -4  -6   0   86.59    9.60
  -4  -6   0   97.19   11.70
   4   6   0   85.89    8.90
   4   6   0   76.39   10.90
   4   6   0   75.49   10.10
  -5  -6   0    9.60    7.60
  -5  -6   0    0.90    5.40
  -5  -6   0   -9.00    5.00
  -5  -6   0   14.10   10.90
   5   6   0   14.60    9.70
   5   6   0   -2.70    7.20
   5   6   0    3.60    5.40
  -6  -6   0  149.99   16.30
  -6  -6   0  150.08   13.50
  -6  -6   0  154.18   12.80
  -6  -6   0  159.08   15.50
   6   6   0  166.38   14.90
   6   6   0  137.19   16.20
   6   6   0  177.68   20.10
  -7  -6   0    5.40    6.90
  -7  -6   0    8.30    6.20
  -7  -6   0   -8.20   11.40
   7   6   0   11.30    9.00
   7   6   0    9.30    8.90
   7   6   0   39.80   14.50
  -8  -6   0  179.88   20.50
  -8  -6   0  189.28   20.40
  -8  -6   0  197.38   15.70
  -8  -6   0  179.98   14.90
  -8  -6   0  179.08   22.80
   8   6   0  187.58   11.20
   8   6   0  205.58   27.80
   8   6   0  203.18   21.00
   8   6   0  228.48   21.40
  -9  -6   0   -3.70   11.30
  -9  -6   0    0.80   14.60
  -9  -6   0    7.00    7.10
  -9  -6   0   25.30   12.40
  -9  -6   0   14.90    8.90
   9   6   0   20.10   10.80
   9   6   0  -25.70   21.20
  10  -7   0   60.49   19.60
  10  -7   0   48.40   13.00
 -10   7   0   45.90   14.90
 -10   7   0   51.69   21.30
 -10   7   0   27.50    8.70
   9  -7   0  158.78   22.30
   9  -7   0  160.58   18.70
   9  -7   0  186.18   19.60
  -9   7   0  154.58   19.10
  -9   7   0  133.79   22.80
  -9   7   0  159.18   10.20
  -9   7   0  156.08   14.90
  -9   7   0  131.69   12.10
   8  -7   0   51.79   11.80
   8  -7   0   31.10    6.10
   8  -7   0   69.79   15.70
   8  -7   0   55.59   10.10
  -8   7   0   39.30   17.90
  -8   7   0   48.50    9.10
  -8   7   0   47.90    6.50
  -8   7   0   42.50    6.80
   7  -7   0   -5.90   10.40
   7  -7   0    7.40    6.70
   7  -7   0    5.10    8.30
   7  -7   0  -13.90    7.20
   7  -7   0    2.90    4.60
  -7   7   0   -3.10    9.70
  -7   7   0   -4.60    5.00
  -7   7   0   -5.90   12.60
  -7   7   0    7.90    6.90
   6  -7   0   24.30    8.50
   6  -7   0   40.10    7.50
   6  -7   0   34.00    7.50
   6  -7   0   23.60    6.20
   6  -7   0   39.50   11.60
  -6   7   0   31.70    7.40
  -6   7   0   34.10   14.30
  -6   7   0   11.30    9.30
  -6   7   0   30.80    6.10
   5  -7   0   22.70    6.20
   5  -7   0   17.10    8.00
   5  -7   0   12.00    5.60
   5  -7   0   21.50   10.20
  -5   7   0   14.70    6.70
  -5   7   0   33.60   12.60
  -5   7   0   12.10    5.10
   4  -7   0    3.80    5.10
   4  -7   0    3.20    5.40
   4  -7   0    3.30    6.70
   4  -7   0    6.40    7.00
   4  -7   0    7.00    4.70
  -4   7   0  -16.80    9.30
  -4   7   0    8.60    4.90
  -4   7   0    2.70    5.50
   3  -7   0   99.59   14.10
   3  -7   0   79.19    9.30
   3  -7   0   82.29   10.70
   3  -7   0   73.89    9.70
   3  -7   0   78.69    8.40
  -3   7   0   93.39   11.00
  -3   7   0   73.19    8.80
  -3   7   0   67.89    9.10
   2  -7   0   33.40   13.70
   2  -7   0   55.09    6.50
   2  -7   0   49.90    7.00
   2  -7   0   45.80    9.30
   2  -7   0   55.69   11.10
  -2   7   0   46.40    7.50
  -2   7   0   53.59    9.00
  -2   7   0   41.80    7.40
   1  -7   0  314.17   14.20
   1  -7   0  284.57   18.20
   1  -7   0  288.77   17.00
   1  -7   0  299.57   19.60
   1  -7   0  282.77   15.30
  -1   7   0  300.57   16.60
  -1   7   0  279.77   16.00
  -1   7   0  292.97   16.60
   0  -7   0  953.70   38.30
   0  -7   0  995.50   37.20
   0  -7   0  964.20   40.10
   0  -7   0  931.51   41.30
   0   7   0  974.60   40.10
   0   7   0  968.20   38.80
   0   7   0  996.30   37.70
  -1  -7   0    5.40    4.90
  -1  -7   0    2.40    7.50
  -1  -7   0   -1.30    8.70
  -1  -7   0    5.70    6.50
   1   7   0    2.80   12.80
   1   7   0    2.00    5.50
   1   7   0   10.20    7.20
   1   7   0    8.30    6.00
  -2  -7   0  979.60   37.00
  -2  -7   0  925.31   42.40
  -2  -7   0  940.51   40.20
  -2  -7   0  937.01   38.50
  -2  -7   0  930.31   37.10
   2   7   0  959.60   44.70
   2   7   0  947.31   37.70
   2   7   0  976.00   37.60
  -3  -7   0   37.60    9.40
  -3  -7   0   27.70    9.70
  -3  -7   0   42.70    8.40
   3   7   0   30.10    8.10
   3   7   0   31.00    8.20
   3   7   0   38.00    9.40
   3   7   0   39.40    8.00
  -4  -7   0   19.60    8.90
  -4  -7   0   21.70    9.50
  -4  -7   0   14.50    6.60
  -4  -7   0   17.70    7.80
  -4  -7   0   26.70   11.90
   4   7   0   28.00    8.30
   4   7   0   18.00    6.70
   4   7   0   13.20    7.60
   4   7   0   23.50    6.60
  -5  -7   0  334.27   19.30
  -5  -7   0  359.06   20.20
  -5  -7   0  363.96   26.10
  -5  -7   0  329.77   21.70
   5   7   0  341.77   16.60
   5   7   0  381.16   23.20
   5   7   0  390.86   21.20
   5   7   0  330.27   23.10
  -6  -7   0   93.09   12.70
  -6  -7   0   92.99   13.30
  -6  -7   0   83.99   16.30
   6   7   0  108.29   18.40
   6   7   0   99.99   14.20
   6   7   0   85.69   17.70
  -7  -7   0  139.49   15.50
  -7  -7   0  195.78   16.60
   7   7   0  143.79   20.00
   7   7   0  151.08   19.70
  -8  -7   0   -3.00   14.40
  -8  -7   0   27.30   14.10
  -8  -7   0  -13.90    8.10
  -8  -7   0    4.90   10.90
   8   7   0    3.10    5.70
   8   7   0   -8.70   16.00
   8   7   0   -2.50    8.80
   8   7   0    9.20   19.50
  -9  -7   0   -1.00   12.40
  -9  -7   0    9.50    9.30
  -9  -7   0  -23.90   15.70
  -9  -7   0    6.80   24.60
   9   7   0    5.10    5.70
   9   7   0   -1.60   10.80
   9  -8   0   32.30   11.80
   9  -8   0   55.49   16.70
   9  -8   0   22.40    6.00
   9  -8   0   18.40   15.90
  -9   8   0   23.70   17.60
  -9   8   0   35.20    6.60
  -9   8   0   32.00    9.40
  -9   8   0   71.79   16.10
   8  -8   0   16.30   13.70
   8  -8   0    8.00   11.90
   8  -8   0   18.80    6.40
   8  -8   0   24.30   10.00
  -8   8   0   15.00   17.60
  -8   8   0   16.40    8.70
  -8   8   0   28.70   12.60
  -8   8   0   21.70    6.30
   7  -8   0   57.69   10.30
   7  -8   0   84.99   16.90
   7  -8   0   45.70   12.10
   7  -8   0   44.50   12.90
  -7   8   0   59.19    9.40
  -7   8   0   66.99   13.20
   6  -8   0  112.69   13.30
   6  -8   0  160.88   19.20
   6  -8   0   98.89   14.40
   6  -8   0  126.79   16.70
   6  -8   0  118.89   13.20
  -6   8   0  130.99   13.70
  -6   8   0  124.29   19.90
   5  -8   0  555.94   28.80
   5  -8   0  559.34   25.80
   5  -8   0  534.85   25.90
   5  -8   0  536.65   24.90
   5  -8   0  598.24   31.20
  -5   8   0  567.74   26.00
  -5   8   0  558.64   33.60
   4  -8   0  442.16   20.70
   4  -8   0  438.26   26.20
   4  -8   0  436.36   24.50
   4  -8   0  426.46   28.30
   4  -8   0  427.76   22.00
  -4   8   0  451.55   28.90
  -4   8   0  449.36   21.50
  -4   8   0  407.66   22.40
   3  -8   0  126.59   10.00
   3  -8   0  116.89   12.40
   3  -8   0  107.09   15.50
   3  -8   0  107.39   11.10
   3  -8   0  147.39   15.80
  -3   8   0  110.09   11.80
  -3   8   0  128.59   15.30
  -3   8   0  107.09   13.50
  -3   8   0  130.49   11.50
   2  -8   0  202.38   15.60
   2  -8   0  245.18   17.80
   2  -8   0  230.88   13.20
   2  -8   0  220.18   12.70
   2  -8   0  212.28   19.20
  -2   8   0  178.58   23.70
  -2   8   0  222.68   15.10
  -2   8   0  199.08   16.10
  -2   8   0  239.38   20.20
   1  -8   0  213.48   16.90
   1  -8   0  248.58   13.30
   1  -8   0  261.07   19.10
   1  -8   0  259.07   15.30
   1  -8   0  260.67   20.70
  -1   8   0  240.88   18.40
  -1   8   0  256.47   18.00
  -1   8   0  278.37   20.50
  -1   8   0  260.57   14.90
   0  -8   0  397.36   21.20
   0  -8   0  416.16   20.50
   0  -8   0  453.25   24.40
   0  -8   0  397.26   25.80
   0   8   0  417.76   23.80
   0   8   0  427.56   24.00
   0   8   0  443.76   22.70
   0   8   0  440.06   21.40
  -1  -8   0  221.88   18.30
  -1  -8   0  240.78   16.70
  -1  -8   0  233.48   14.80
  -1  -8   0  209.78   16.60
   1   8   0  222.88   14.40
   1   8   0  244.08   18.00
   1   8   0  226.48   16.70
   1   8   0  255.17   18.80
  -2  -8   0   -0.70    5.30
  -2  -8   0   -5.00    8.10
  -2  -8   0    2.30    5.10
  -2  -8   0    9.00    7.10
  -2  -8   0   -4.80   11.30
   2   8   0    2.40    7.40
   2   8   0    1.50    7.80
   2   8   0   11.00    9.30
   2   8   0   -3.10    5.20
  -3  -8   0    6.50    7.30
  -3  -8   0    1.40    9.20
  -3  -8   0   12.00    5.10
  -3  -8   0   10.40    7.20
   3   8   0   -4.20    9.70
   3   8   0    4.70    8.10
   3   8   0    0.40    7.90
   3   8   0    2.40    7.90
  -4  -8   0  192.18   18.90
  -4  -8   0  202.98   17.00
  -4  -8   0  188.58   15.70
  -4  -8   0  183.08   18.70
  -4  -8   0  184.88   14.40
   4   8   0  194.08   15.40
   4   8   0  178.68   19.80
   4   8   0  183.78   14.50
  -5  -8   0   31.50   14.90
  -5  -8   0   40.20    9.70
  -5  -8   0   22.20    8.00
  -5  -8   0   11.70   10.20
   5   8   0   12.10   10.30
   5   8   0   28.50   10.10
   5   8   0   19.30    7.40
   5   8   0   43.10   13.80
  -6  -8   0  216.28   17.10
  -6  -8   0  177.28   18.50
  -6  -8   0  192.78   16.20
   6   8   0  196.88   20.60
  -7  -8   0   19.30   10.50
  -7  -8   0    5.10    9.00
  -7  -8   0   16.90   15.80
   7   8   0   15.10   10.20
   7   8   0   24.90   15.70
   7   8   0  -15.90   17.30
  -8  -8   0    5.90    9.30
  -8  -8   0   21.90   12.20
  -8  -8   0  -31.10   15.10
   8   8   0   13.80    6.70
   8   8   0    2.70   10.80
   8  -9   0   56.49   13.00
   8  -9   0   48.90    8.70
   8  -9   0   37.80   14.00
   8  -9   0   65.19   14.70
  -8   9   0   32.10   17.20
  -8   9   0   39.00    8.30
  -8   9   0   39.90    8.30
  -8   9   0   41.80   10.10
   7  -9   0    4.30   12.70
   7  -9   0   23.00    9.00
   7  -9   0   22.30   11.60
   7  -9   0   -4.40    8.70
  -7   9   0   10.10   16.50
  -7   9   0  -11.30    8.40
   6  -9   0   80.49   13.80
   6  -9   0   61.79   10.60
   6  -9   0   64.69   10.10
   6  -9   0   70.59   19.00
   6  -9   0   74.39   10.20
  -6   9   0   80.79   11.10
  -6   9   0   50.99   19.10
  -6   9   0   72.69    9.00
   5  -9   0   -0.90    7.20
   5  -9   0   -6.10    6.80
   5  -9   0    2.20    9.80
   5  -9   0   19.00   12.20
  -5   9   0    2.30    6.90
  -5   9   0    5.60    8.30
  -5   9   0    4.30   11.90
   4  -9   0  362.06   20.60
   4  -9   0  361.06   19.40
   4  -9   0  380.06   24.50
   4  -9   0  351.96   26.00
  -4   9   0  353.86   20.50
  -4   9   0  341.17   28.20
  -4   9   0  373.26   19.80
   3  -9   0   -0.30    5.10
   3  -9   0    6.30    5.00
   3  -9   0   11.80    8.70
   3  -9   0    7.60    9.40
   3  -9   0    7.90    7.20
  -3   9   0   20.30    8.80
  -3   9   0    5.70   11.90
  -3   9   0   -1.40    5.70
  -3   9   0    6.00    7.50
   2  -9   0   74.39   14.40
   2  -9   0   56.59    8.90
   2  -9   0   57.79   11.70
   2  -9   0   82.29    9.30
   2  -9   0   55.29   10.40
  -2   9   0   61.09    9.60
  -2   9   0   67.69   11.60
  -2   9   0   68.09   10.10
  -2   9   0   67.09   15.00
   1  -9   0   35.00    9.00
   1  -9   0   32.00   10.30
   1  -9   0   27.60    5.80
   1  -9   0   23.60   10.50
  -1   9   0   38.30    8.40
  -1   9   0   29.90    8.90
  -1   9   0   18.10   11.90
  -1   9   0   43.80    8.90
   0  -9   0  606.24   34.00
   0  -9   0  585.34   30.50
   0  -9   0  605.24   25.60
   0  -9   0  662.83   29.70
   0  -9   0  599.84   30.50
   0   9   0  627.04   28.40
   0   9   0  632.84   30.90
   0   9   0  627.74   29.90
   0   9   0  589.64   31.70
  -1  -9   0  150.68   20.50
  -1  -9   0  155.38   18.50
  -1  -9   0  137.89   13.30
   1   9   0  146.69   14.80
   1   9   0  160.68   17.60
   1   9   0  135.19   16.70
   1   9   0  127.09   13.40
  -2  -9   0   56.59   15.90
  -2  -9   0   63.39   10.60
  -2  -9   0   57.99    9.60
  -2  -9   0   38.40   12.10
  -2  -9   0   55.29    9.70
   2   9   0   49.99    9.10
   2   9   0   57.29   11.70
   2   9   0   69.69   13.30
  -3  -9   0  261.67   22.70
  -3  -9   0  266.27   17.90
  -3  -9   0  311.27   20.40
  -3  -9   0  272.17   18.40
   3   9   0  307.57   23.40
   3   9   0  261.37   17.60
   3   9   0  263.37   20.60
  -4  -9   0    9.10   15.30
  -4  -9   0   24.60    9.80
  -4  -9   0   20.60   11.60
  -4  -9   0  -10.20    8.90
  -4  -9   0   10.00    6.90
   4   9   0   11.10   11.40
   4   9   0    4.70    9.60
   4   9   0    1.70    9.30
  -5  -9   0  221.58   22.20
  -5  -9   0  179.28   19.70
  -5  -9   0  219.48   25.90
   5   9   0  191.38   16.80
   5   9   0  237.48   20.30
   5   9   0  208.08   21.10
   5   9   0  188.88   20.40
  -6  -9   0   32.70   12.80
  -6  -9   0   10.80   11.80
  -6  -9   0   21.00   10.30
   6   9   0   17.60   11.10
   6   9   0   51.89   18.60
   6   9   0    0.30   18.10
  -7  -9   0   17.40   12.10
  -7  -9   0   20.80   10.50
  -7  -9   0  -10.70   12.10
   7   9   0   15.00   11.20
   7 -10   0  265.77   24.60
   7 -10   0  226.88   20.70
   7 -10   0  299.17   29.30
   7 -10   0  236.68   17.70
  -7  10   0  324.07   34.30
  -7  10   0  207.38   17.50
  -7  10   0  270.37   21.10
   6 -10   0    4.00    8.50
   6 -10   0   -1.60   14.50
   6 -10   0    6.00    9.80
   6 -10   0    2.90   10.70
  -6  10   0   -5.70    9.40
  -6  10   0   -2.00    7.10
  -6  10   0   -9.10   17.10
   5 -10   0   85.09   15.00
   5 -10   0   78.09   11.90
   5 -10   0   83.89   17.70
   5 -10   0   79.69   12.10
   5 -10   0   95.79   11.30
  -5  10   0   74.99   19.60
  -5  10   0   76.69   12.20
  -5  10   0   88.89   11.10
   4 -10   0  116.79   19.90
   4 -10   0   98.69   12.00
   4 -10   0  106.29   19.20
   4 -10   0  111.49   15.00
  -4  10   0   87.89   12.40
  -4  10   0  129.49   20.80
  -4  10   0  137.39   15.00
  -4  10   0  134.89   14.80
   3 -10   0   39.50    9.80
   3 -10   0   39.00   12.60
   3 -10   0   40.70    7.80
   3 -10   0   18.20    8.50
   3 -10   0   36.00   15.00
  -3  10   0   34.50   10.00
  -3  10   0   43.50   11.50
  -3  10   0   36.70    9.20
  -3  10   0   27.20   14.90
   2 -10   0  132.09   15.20
   2 -10   0  113.99   18.60
   2 -10   0  125.79   16.60
   2 -10   0  135.49   12.20
  -2  10   0  128.99   19.20
  -2  10   0  105.59   13.20
  -2  10   0  123.99   15.90
  -2  10   0  113.69   14.30
   1 -10   0   11.80    8.90
   1 -10   0    5.10    6.00
   1 -10   0  -18.20    9.50
   1 -10   0   -4.70   12.80
  -1  10   0    5.70   10.00
  -1  10   0    2.50    9.80
  -1  10   0   -5.10    8.40
  -1  10   0   12.70    8.40
   0 -10   0  173.28   19.60
   0 -10   0  136.69   18.40
   0 -10   0  150.48   11.90
   0  10   0  142.79   18.60
   0  10   0  127.99   17.40
   0  10   0  128.39   16.30
  -1 -10   0   67.29   18.50
  -1 -10   0   73.29   14.20
   1  10   0   64.39   14.50
   1  10   0  102.79   14.70
   1  10   0   62.29   11.50
  -2 -10   0    3.30   11.80
  -2 -10   0   -2.70    8.50
  -2 -10   0   21.40   10.30
   2  10   0   14.90   16.50
   2  10   0   -5.50   10.90
   2  10   0    3.10   11.70
   2  10   0   10.40   11.50
  -3 -10   0  164.38   18.10
  -3 -10   0  110.99   14.70
  -3 -10   0  141.19   15.10
   3  10   0  160.08   20.90
   3  10   0  106.39   16.30
   3  10   0  142.69   18.20
  -4 -10   0  180.48   19.40
  -4 -10   0  137.69   22.60
  -4 -10   0  190.28   18.80
  -4 -10   0  179.98   17.30
  -4 -10   0  184.78   21.10
   4  10   0  178.28   20.80
   4  10   0  162.18   19.30
   4  10   0  158.88   17.50
   4  10   0  179.08   24.00
  -5 -10   0   19.30   12.60
  -5 -10   0    4.20   12.20
  -5 -10   0   10.30    9.20
  -5 -10   0   31.20   17.20
  -5 -10   0   -5.20    9.90
   5  10   0    6.00   10.90
   5  10   0   18.20   18.20
   5  10   0   -1.40   10.50
  -6 -10   0   50.09   13.20
  -6 -10   0   46.80   19.50
  -6 -10   0   27.50   10.90
  -6 -10   0   14.40   12.80
   6  10   0   11.30   11.70
   6 -11   0   98.49   17.40
   6 -11   0   62.89   12.90
   6 -11   0   63.99   19.70
   6 -11   0   62.89   12.20
  -6  11   0   87.19   13.10
  -6  11   0   89.99   24.20
   5 -11   0   33.00   16.90
   5 -11   0   19.90   13.40
   5 -11   0   39.40   11.40
  -5  11   0   16.40   19.40
  -5  11   0    3.90   10.80
   4 -11   0   40.30    9.40
   4 -11   0   27.90   11.10
   4 -11   0   46.50   12.10
   4 -11   0   74.29   18.30
   4 -11   0   71.69   15.80
  -4  11   0   41.00   18.40
  -4  11   0   46.90   14.00
  -4  11   0   38.50   12.00
   3 -11   0  410.96   29.00
   3 -11   0  336.97   21.10
   3 -11   0  414.16   20.90
   3 -11   0  376.76   22.90
   3 -11   0  418.16   31.70
  -3  11   0  394.56   26.10
  -3  11   0  349.96   28.60
   2 -11   0   95.79   12.30
   2 -11   0  117.59   14.30
   2 -11   0   92.19   17.60
   2 -11   0   83.39   16.60
   2 -11   0  105.49   12.60
  -2  11   0   93.89   20.70
  -2  11   0   92.89   15.70
  -2  11   0   60.79   14.70
  -2  11   0   82.99   16.30
   1 -11   0  113.69   17.60
   1 -11   0  110.99   11.90
   1 -11   0   99.59   14.50
  -1  11   0   85.29   13.00
  -1  11   0  106.49   19.60
  -1  11   0   85.59   13.30
  -1  11   0   93.39   16.00
   0 -11   0    0.60    8.50
   0 -11   0    6.10    6.20
   0 -11   0    5.10    9.10
   0 -11   0    3.20   11.30
   0  11   0  -11.00    9.30
   0  11   0    5.80   10.40
   0  11   0   -7.00   11.50
   0  11   0    1.80   14.50
  -1 -11   0   18.80    8.80
  -1 -11   0   20.20   11.80
  -1 -11   0    8.00   11.20
  -1 -11   0    4.30   17.20
  -1 -11   0   14.40    9.30
   1  11   0   14.10   13.60
   1  11   0   24.30   13.40
   1  11   0   20.00   10.20
  -2 -11   0   18.30    8.30
  -2 -11   0   -7.00    9.80
  -2 -11   0  -16.00   10.70
  -2 -11   0   -1.70   17.20
  -2 -11   0   14.80    9.20
   2  11   0   -0.20   10.40
   2  11   0  -17.80   13.50
   2  11   0  -21.90   11.80
   2  11   0    5.80   10.70
  -3 -11   0  169.88   19.00
  -3 -11   0  127.69   16.20
  -3 -11   0  155.68   21.70
  -3 -11   0  163.18   21.20
   3  11   0  140.69   19.20
   3  11   0  173.98   24.60
   3  11   0  159.58   19.20
  -4 -11   0   65.89   15.90
  -4 -11   0   79.89   21.60
  -4 -11   0   77.89   15.30
  -4 -11   0   57.49   13.70
  -4 -11   0   79.49   16.20
   4  11   0   57.29   15.90
   4  11   0   68.89   13.90
   4  11   0   97.49   21.50
  -5 -11   0   12.10   13.50
  -5 -11   0   39.30   19.90
  -5 -11   0   -0.50   13.00
  -5 -11   0  -11.70   16.20
   5  11   0   19.50   11.80
   5  11   0   27.00   13.50
   5 -12   0    9.20   10.30
   5 -12   0   39.20   16.20
   5 -12   0  -13.10   17.90
  -5  12   0  -14.60   12.00
  -5  12   0   -0.90   21.30
   4 -12   0   15.60    9.30
   4 -12   0   35.70   15.50
   4 -12   0   66.09   20.50
  -4  12   0   34.70   21.50
  -4  12   0   11.90   11.80
  -4  12   0   43.30   12.60
   3 -12   0   49.99   16.60
   3 -12   0   26.80   14.40
   3 -12   0   35.30    8.90
  -3  12   0   27.50   15.50
  -3  12   0   10.60   12.30
  -3  12   0   43.80   12.50
   2 -12   0  256.97   18.10
   2 -12   0  306.77   31.60
   2 -12   0  304.97   24.40
  -2  12   0  295.97   23.00
  -2  12   0  275.77   30.30
  -2  12   0  251.27   28.10
   1 -12   0   29.40   14.50
   1 -12   0   21.20   18.40
   1 -12   0    0.60    7.40
  -1  12   0  -13.60   14.30
  -1  12   0   -4.20   16.50
  -1  12   0    2.60   10.50
  -1  12   0    0.40   15.60
   0 -12   0  -23.30   16.30
   0 -12   0    1.30   12.30
   0 -12   0   27.60   14.00
   0  12   0    0.20   15.50
   0  12   0   -0.70   16.20
   0  12   0  -23.30   10.00
   0  12   0   13.60   17.40
  -1 -12   0   -1.40   13.20
  -1 -12   0  -10.00   12.40
  -1 -12   0   -6.80   17.10
   1  12   0   26.10   10.90
   1  12   0    7.90   20.80
   1  12   0    1.30   12.40
  -2 -12   0   35.70   19.20
  -2 -12   0   52.69   15.50
  -2 -12   0   23.50   12.80
   2  12   0   21.20   12.60
   2  12   0   32.00   17.10
  -3 -12   0   39.60   14.90
  -3 -12   0   61.79   15.70
   3  12   0   46.40   13.20
   3  12   0   50.59   17.80
   2  12  -1   48.90   20.00
   2  12  -1   56.59   14.90
  -2 -12   1   56.89   15.10
  -2 -12   1   43.30   15.80
  -2 -12   1   37.30    7.90
  -2 -12   1   45.30   22.90
   1  12  -1   10.60   18.40
   1  12  -1   -6.40   10.90
  -1 -12   1  -14.80   18.10
  -1 -12   1   11.80   14.90
  -1 -12   1   26.90   14.40
   0  12  -1   34.80   17.60
   0  12  -1   21.00   12.60
   0  12  -1   51.49   19.00
   0 -12   1   62.39   15.10
   0 -12   1   33.60   20.50
   0 -12   1   22.50    6.40
  -1  12  -1   97.29   21.50
  -1  12  -1   65.59   18.50
  -1  12  -1   93.49   14.80
   1 -12   1   81.39   21.80
   1 -12   1  102.89   18.40
   1 -12   1   69.19    8.90
  -2  12  -1   66.79   21.40
  -2  12  -1   -2.50   17.70
  -2  12  -1   20.40   11.80
   2 -12   1   36.40   15.40
   2 -12   1   45.00   18.80
  -3  12  -1  116.59   22.70
  -3  12  -1  163.08   26.50
   3 -12   1  165.98   24.50
   3 -12   1  192.48   26.00
   3 -12   1  171.88   15.00
  -4  12  -1  -21.20   20.10
  -4  12  -1   19.50   12.60
  -4  12  -1  -19.70   17.70
   4 -12   1   -7.20   17.40
   4 -12   1  -16.60   12.20
   4 -12   1    0.70    8.50
   4  11  -1    1.90   11.90
   4  11  -1   -8.30   14.30
  -4 -11   1    7.50   13.80
  -4 -11   1   -0.20   14.90
  -4 -11   1   16.30   12.50
  -4 -11   1    5.50   14.70
   3  11  -1   90.89   19.40
   3  11  -1  107.39   17.40
   3  11  -1   91.79   14.90
  -3 -11   1   95.49   16.10
  -3 -11   1   64.79   17.40
  -3 -11   1   83.29   14.40
  -3 -11   1  102.69   16.10
   2  11  -1   80.79   16.10
   2  11  -1   29.30   20.90
   2  11  -1   62.19   16.00
   2  11  -1   64.49   13.30
  -2 -11   1   54.09   14.00
  -2 -11   1   85.09   16.60
  -2 -11   1   73.09   20.30
  -2 -11   1   77.89   13.00
  -2 -11   1   59.09   15.00
   1  11  -1    7.00   13.10
   1  11  -1   -6.70    9.90
   1  11  -1   -6.30   14.40
   1  11  -1  -10.90   12.80
  -1 -11   1    5.30    5.60
  -1 -11   1    3.20   12.20
  -1 -11   1   -2.20   10.50
  -1 -11   1   22.80   12.60
  -1 -11   1    7.30    9.50
  -1 -11   1   13.60   16.20
   0  11  -1   68.69   17.10
   0  11  -1   55.49   12.40
   0  11  -1   56.79   14.90
   0  11  -1   50.89   13.10
   0 -11   1   80.89   12.00
   0 -11   1   48.00   13.50
   0 -11   1   15.80   21.10
   0 -11   1   84.39   15.60
  -1  11  -1   16.00   12.20
  -1  11  -1    8.40   19.70
  -1  11  -1   -3.60   10.20
  -1  11  -1    4.40   10.50
   1 -11   1   24.70    7.70
   1 -11   1   12.60    5.90
   1 -11   1   22.80   12.60
   1 -11   1   37.00   12.10
  -2  11  -1  154.08   19.10
  -2  11  -1  155.38   21.00
  -2  11  -1  202.08   20.00
  -2  11  -1  165.48   22.60
   2 -11   1  203.88   13.40
   2 -11   1  186.78   22.60
   2 -11   1  190.18   18.30
   2 -11   1  189.48   26.80
   2 -11   1  174.18   19.40
  -3  11  -1  -20.20   14.80
  -3  11  -1   12.30   10.50
  -3  11  -1    2.90   11.40
  -3  11  -1    7.20   10.80
   3 -11   1    2.90   10.50
   3 -11   1    0.00    7.30
   3 -11   1   -0.20    8.20
   3 -11   1   13.60   16.90
   3 -11   1   -3.50   12.70
  -4  11  -1  232.58   30.20
  -4  11  -1  186.18   20.70
  -4  11  -1  181.78   21.40
  -4  11  -1  240.58   21.00
   4 -11   1  188.18   18.80
   4 -11   1  216.88   22.40
   4 -11   1  226.48   27.80
   4 -11   1  237.08   25.00
   4 -11   1  192.38   15.40
  -5  11  -1  210.78   21.10
  -5  11  -1  189.48   26.30
  -5  11  -1  139.09   18.50
   5 -11   1  185.68   25.10
   5 -11   1  171.28   15.20
   5 -11   1  197.28   19.40
   5 -11   1  214.98   25.00
  -6  11  -1   20.90   21.40
  -6  11  -1   -2.00   10.40
   6 -11   1   20.20   18.40
   6 -11   1   41.10   15.50
   6 -11   1    3.20   10.40
   6  10  -1   21.10   12.00
  -6 -10   1    8.40   12.00
  -6 -10   1   20.70   19.50
  -6 -10   1  -18.10   15.10
  -6 -10   1   -3.80   12.90
   5  10  -1   -6.80   19.80
   5  10  -1   32.00   11.70
   5  10  -1   46.00   12.80
  -5 -10   1   66.09   15.00
  -5 -10   1   51.29   13.90
  -5 -10   1   16.00   12.00
  -5 -10   1   38.30   18.10
  -5 -10   1   32.90   11.00
   4  10  -1  385.86   25.30
   4  10  -1  283.27   33.90
   4  10  -1  323.37   24.40
   4  10  -1  389.36   29.90
  -4 -10   1  362.96   23.30
  -4 -10   1  374.76   31.70
  -4 -10   1  360.76   25.90
  -4 -10   1  341.77   24.60
  -4 -10   1  418.56   28.20
   3  10  -1  139.89   19.00
   3  10  -1  183.78   22.00
   3  10  -1  155.38   21.20
   3  10  -1  193.58   21.00
  -3 -10   1  147.09   16.70
  -3 -10   1  158.28   16.00
  -3 -10   1  176.18   20.60
  -3 -10   1  140.09   17.10
   2  10  -1   88.39   13.90
   2  10  -1   98.29   15.90
   2  10  -1   71.89   14.80
  -2 -10   1   84.79   13.80
  -2 -10   1  108.49   20.30
  -2 -10   1   77.29   13.30
  -2 -10   1   52.99   23.50
   1  10  -1  431.76   26.50
   1  10  -1  465.75   28.20
  -1 -10   1  395.36   30.30
  -1 -10   1  440.96   26.60
  -1 -10   1  431.46   31.70
   0  10  -1  211.08   18.40
   0  10  -1  178.68   19.00
   0  10  -1  169.58   21.90
   0 -10   1  181.58   12.20
   0 -10   1  215.88   22.60
   0 -10   1  174.28   24.10
  -1  10  -1   98.49   17.00
  -1  10  -1  104.29   15.00
  -1  10  -1  102.19   13.60
   1 -10   1   96.49   13.40
   1 -10   1  112.39   16.90
   1 -10   1  115.99   10.00
   1 -10   1   96.89   16.30
  -2  10  -1   27.90   10.10
  -2  10  -1   16.30   14.80
  -2  10  -1   21.50    8.50
   2 -10   1   29.60   13.20
   2 -10   1    9.50    9.70
   2 -10   1   26.00    5.90
   2 -10   1    3.50   13.30
  -3  10  -1    9.60    9.60
  -3  10  -1   44.70   11.90
  -3  10  -1   34.40   16.00
   3 -10   1   28.60   10.20
   3 -10   1   22.60    6.10
   3 -10   1   28.00   15.50
  -4  10  -1  118.59   21.60
  -4  10  -1  119.39   17.00
  -4  10  -1  104.39   13.80
   4 -10   1   94.89   18.90
   4 -10   1  116.89   15.30
   4 -10   1  114.89   13.90
   4 -10   1   84.29   11.20
   4 -10   1   91.99   16.30
  -5  10  -1   27.70   16.30
  -5  10  -1    2.80   10.50
   5 -10   1   25.80   13.30
   5 -10   1    9.30    8.20
   5 -10   1    6.60    7.30
   5 -10   1   22.90   15.50
   5 -10   1    3.90    9.30
  -6  10  -1  204.88   26.90
  -6  10  -1  226.78   28.50
   6 -10   1  235.78   23.40
   6 -10   1  200.78   17.40
   6 -10   1  203.78   22.70
   6 -10   1  232.68   26.20
   6 -10   1  192.48   17.40
  -7  10  -1   25.40   20.80
  -7  10  -1   16.10   10.90
   7 -10   1   -4.10    8.70
   7 -10   1   15.40   12.70
   7 -10   1   -9.30   15.60
   7 -10   1   -8.60    9.80
   7   9  -1   -6.60   10.00
  -7  -9   1   -0.90   10.60
  -7  -9   1    3.20   16.50
  -7  -9   1    0.70   10.90
  -7  -9   1    6.90   12.90
  -7  -9   1  -15.30   10.70
   6   9  -1    0.90   18.90
   6   9  -1   25.20   11.80
  -6  -9   1   26.00   14.00
  -6  -9   1   14.60   11.40
  -6  -9   1   11.10   11.00
  -6  -9   1   18.00   11.50
   5   9  -1   -3.20   10.80
   5   9  -1   -4.10    8.70
   5   9  -1   20.90   14.20
   5   9  -1   -5.30   11.50
  -5  -9   1  -11.20   11.10
  -5  -9   1  -10.50   11.90
  -5  -9   1   15.60   14.20
   4   9  -1  195.28   22.40
   4   9  -1  241.48   23.50
   4   9  -1  246.98   19.20
   4   9  -1  197.18   19.40
  -4  -9   1  230.18   22.90
  -4  -9   1  245.58   21.80
  -4  -9   1  229.58   20.00
   3   9  -1   48.50   11.30
   3   9  -1   47.80   13.10
   3   9  -1   39.80   11.10
  -3  -9   1   46.10   11.90
  -3  -9   1   45.80    8.90
  -3  -9   1   54.39   12.80
   2   9  -1  229.38   19.10
   2   9  -1  252.07   20.60
   2   9  -1  226.58   20.20
  -2  -9   1  233.38   19.60
  -2  -9   1  213.48   24.60
  -2  -9   1  220.18   15.90
  -2  -9   1  223.28   18.00
  -2  -9   1  197.98   20.10
   1   9  -1  215.48   19.30
   1   9  -1  171.98   17.30
   1   9  -1  178.88   18.20
  -1  -9   1  240.48   27.30
  -1  -9   1  200.98   20.20
  -1  -9   1  198.98   15.70
  -1  -9   1  207.58   23.00
   0   9  -1  479.55   25.40
   0   9  -1  476.55   25.10
   0   9  -1  480.05   26.20
   0  -9   1  472.95   28.60
   0  -9   1  473.05   30.30
   0  -9   1  464.55   23.80
   0  -9   1  494.45   20.60
  -1   9  -1    7.70    7.20
  -1   9  -1   -6.70    8.10
  -1   9  -1    2.60    8.10
   1  -9   1    8.60    6.50
   1  -9   1    9.70    9.30
   1  -9   1  -13.70   10.50
   1  -9   1    6.30    4.30
  -2   9  -1    3.20    5.60
  -2   9  -1   -9.40    7.30
   2  -9   1   -1.30    9.20
   2  -9   1   -0.50    8.20
   2  -9   1    1.40    4.50
  -3   9  -1  298.77   18.30
  -3   9  -1  290.87   19.10
  -3   9  -1  335.97   20.40
   3  -9   1  295.37   24.00
   3  -9   1  296.77   19.40
   3  -9   1  329.77   23.50
   3  -9   1  285.07   15.50
  -4   9  -1    7.30    6.90
  -4   9  -1    2.30    7.90
  -4   9  -1    7.10    7.30
  -4   9  -1   11.00   11.00
   4  -9   1   19.40   12.90
   4  -9   1    6.30    6.00
   4  -9   1   12.90   10.80
   4  -9   1   14.60    6.90
   4  -9   1   14.60    6.10
  -5   9  -1  627.54   38.60
  -5   9  -1  599.64   29.40
  -5   9  -1  634.64   28.00
   5  -9   1  620.94   28.30
   5  -9   1  606.04   26.30
   5  -9   1  567.84   28.30
   5  -9   1  594.74   34.10
   5  -9   1  550.54   30.30
  -6   9  -1  -19.00   15.20
  -6   9  -1   -4.20    8.30
  -6   9  -1   -1.80    6.70
   6  -9   1    3.10    7.70
   6  -9   1    1.10    7.20
   6  -9   1   -4.70    6.80
  -7   9  -1  134.09   16.10
  -7   9  -1  133.69   14.50
  -7   9  -1  183.78   24.90
   7  -9   1  141.79   14.10
   7  -9   1  136.39   18.20
   7  -9   1  132.19   19.00
   7  -9   1  169.08   18.10
  -8   9  -1    9.20   18.10
  -8   9  -1   20.60   10.70
  -8   9  -1   10.30    8.40
   8  -9   1   34.10   13.70
   8  -9   1   20.20    8.30
   8  -9   1   34.60   16.20
   8   8  -1   -3.70    6.60
  -8  -8   1    8.00   12.40
  -8  -8   1  -11.40   16.30
   7   8  -1  -23.00   14.50
   7   8  -1    1.80    9.90
  -7  -8   1    6.20    9.20
  -7  -8   1   16.40   11.10
  -7  -8   1   -3.80   16.50
  -7  -8   1   -2.30   10.00
  -7  -8   1   20.20    9.00
   6   8  -1    6.00   10.10
   6   8  -1   19.20   14.50
   6   8  -1    8.40   10.40
  -6  -8   1  -11.30    9.10
  -6  -8   1   -7.00   14.70
  -6  -8   1   -5.80    7.70
  -6  -8   1    2.10    9.00
   5   8  -1  197.48   18.30
   5   8  -1  223.28   23.10
   5   8  -1  167.88   13.50
  -5  -8   1  152.78   17.80
  -5  -8   1  192.08   17.00
  -5  -8   1  202.68   25.60
  -5  -8   1  170.18   14.90
  -5  -8   1  169.38   17.70
   4   8  -1    7.20   11.00
   4   8  -1    0.60    8.80
   4   8  -1   11.30    9.20
   4   8  -1    4.40    7.70
  -4  -8   1    4.00    6.80
  -4  -8   1   10.60    8.70
  -4  -8   1   12.20   13.40
  -4  -8   1   -5.50    9.20
  -4  -8   1   -1.90    9.50
   3   8  -1    9.80    8.30
   3   8  -1   13.90    8.40
   3   8  -1    3.20    8.90
   3   8  -1   24.40   10.90
  -3  -8   1   28.00    8.50
  -3  -8   1   24.20    9.70
  -3  -8   1   20.90    7.00
   2   8  -1  423.96   22.80
   2   8  -1  412.66   24.10
   2   8  -1  421.86   25.10
   2   8  -1  440.06   22.80
  -2  -8   1  424.16   28.20
  -2  -8   1  384.46   24.60
  -2  -8   1  407.06   20.90
  -2  -8   1  417.26   21.50
  -2  -8   1  440.96   22.70
   1   8  -1  394.46   22.10
   1   8  -1  383.16   22.90
   1   8  -1  375.66   21.30
  -1  -8   1  417.26   24.60
  -1  -8   1  366.56   19.50
  -1  -8   1  415.76   21.70
  -1  -8   1  368.46   23.90
   0   8  -1  279.67   19.00
   0   8  -1  279.07   18.60
   0   8  -1  263.17   17.70
   0  -8   1  279.07   16.70
   0  -8   1  288.07   22.50
   0  -8   1  261.27   16.30
   0  -8   1  287.47   21.10
  -1   8  -1  538.55   25.80
  -1   8  -1  577.44   27.00
  -1   8  -1  553.14   27.00
   1  -8   1  553.74   30.00
   1  -8   1  573.14   29.30
   1  -8   1  551.64   26.70
   1  -8   1  563.14   25.10
   1  -8   1  552.44   22.60
  -2   8  -1   78.89   11.50
  -2   8  -1   80.79   11.30
  -2   8  -1   90.69   12.30
   2  -8   1   88.79    8.20
   2  -8   1   77.99    8.70
   2  -8   1   84.09   12.40
   2  -8   1   81.59    9.80
   2  -8   1   88.89   12.60
  -3   8  -1   -0.40    6.80
  -3   8  -1   -6.60    6.00
  -3   8  -1   -6.70    5.10
   3  -8   1   -5.20    3.80
   3  -8   1  -11.50    9.30
   3  -8   1   -1.00    5.20
   3  -8   1    1.30    7.50
   3  -8   1   -9.30    6.30
  -4   8  -1  337.57   18.30
  -4   8  -1  322.97   18.80
   4  -8   1  338.97   21.40
   4  -8   1  295.07   19.40
   4  -8   1  347.67   16.80
   4  -8   1  304.37   16.70
   4  -8   1  323.87   18.70
  -5   8  -1    5.90    7.50
  -5   8  -1    7.50    6.20
   5  -8   1    8.50    9.30
   5  -8   1   17.30    6.90
   5  -8   1    5.20   10.50
   5  -8   1    5.60    6.70
   5  -8   1    4.80    6.90
  -6   8  -1  598.24   37.00
  -6   8  -1  595.24   26.50
  -6   8  -1  602.34   28.10
   6  -8   1  569.84   31.10
   6  -8   1  634.94   28.80
   6  -8   1  624.44   31.20
   6  -8   1  594.54   27.10
   6  -8   1  616.14   27.30
  -7   8  -1   53.59   10.30
  -7   8  -1   38.60   16.20
  -7   8  -1   40.30    8.20
  -7   8  -1   57.89   12.60
   7  -8   1   52.39   12.50
   7  -8   1   37.60    9.50
   7  -8   1   49.00   10.00
   7  -8   1   45.00    8.00
  -8   8  -1   49.20    8.80
  -8   8  -1   53.09   10.10
  -8   8  -1   16.10   19.10
   8  -8   1   57.79    8.80
   8  -8   1   33.40   12.30
   8  -8   1   67.19   11.80
   8  -8   1   48.10   13.30
  -9   8  -1  137.79   11.50
  -9   8  -1  147.49   14.80
  -9   8  -1  145.19   25.10
  -9   8  -1  178.08   22.70
   9  -8   1  131.19   19.40
   9  -8   1  182.98   21.20
   9  -8   1  136.89   16.60
   8   7  -1   12.90    9.80
   8   7  -1    0.90    5.90
  -8  -7   1  -11.10    8.40
  -8  -7   1   -5.50    7.90
  -8  -7   1  -20.90   14.90
  -8  -7   1  -10.10   10.50
  -8  -7   1   -3.50   13.80
   7   7  -1   31.30   16.50
   7   7  -1  -23.80   11.00
   7   7  -1  -12.90    9.10
  -7  -7   1   -4.60    6.80
  -7  -7   1    9.00    7.10
  -7  -7   1   24.00   16.30
  -7  -7   1   -6.20    9.40
   6   7  -1  165.68   17.10
   6   7  -1  180.58   23.00
   6   7  -1  159.88   18.80
  -6  -7   1  136.19   20.10
  -6  -7   1  165.98   13.80
  -6  -7   1  196.48   15.20
  -6  -7   1  171.28   16.90
   5   7  -1   43.20    6.40
   5   7  -1   31.60    9.50
   5   7  -1   62.89   12.70
   5   7  -1   51.49    9.80
  -5  -7   1   28.80   14.20
  -5  -7   1   67.59   10.30
  -5  -7   1   56.79    8.50
  -5  -7   1   51.99   10.50
  -5  -7   1   48.70   11.40
   4   7  -1   58.99   11.10
   4   7  -1   66.99    8.50
   4   7  -1   59.99    9.70
   4   7  -1   56.29   10.00
  -4  -7   1   57.59   12.40
  -4  -7   1   81.89   12.20
  -4  -7   1   61.99   11.10
  -4  -7   1   77.89   10.70
  -4  -7   1   66.29    9.80
   3   7  -1  319.57   22.50
   3   7  -1  358.76   19.90
   3   7  -1  374.16   21.50
   3   7  -1  348.47   18.70
  -3  -7   1  354.26   21.90
  -3  -7   1  369.16   21.10
  -3  -7   1  375.86   19.90
   2   7  -1  171.28   14.60
   2   7  -1  150.48   11.80
   2   7  -1  135.59   14.90
  -2  -7   1  142.89   18.40
  -2  -7   1  162.58   13.70
  -2  -7   1  165.08   13.70
  -2  -7   1  172.68   15.90
  -2  -7   1  162.98   16.40
   1   7  -1 1791.22   62.89
   1   7  -1 1717.83   64.89
  -1  -7   1 1749.72   61.99
  -1  -7   1 1684.43   67.09
  -1  -7   1 1602.74   65.29
  -1  -7   1 1799.22   65.59
   0   7  -1  105.89   11.40
   0   7  -1   95.79   12.40
   0   7  -1  125.89   11.60
   0  -7   1   91.49   10.80
   0  -7   1   94.99   13.90
   0  -7   1  104.59    8.80
   0  -7   1  103.19   13.60
  -1   7  -1  537.85   25.50
  -1   7  -1  545.15   25.00
  -1   7  -1  529.05   24.20
   1  -7   1  514.95   26.40
   1  -7   1  543.55   21.50
   1  -7   1  560.24   25.00
   1  -7   1  515.15   27.50
   1  -7   1  567.74   23.70
  -2   7  -1  804.02   32.00
  -2   7  -1  794.72   33.10
  -2   7  -1  812.12   32.60
   2  -7   1  756.62   33.30
   2  -7   1  795.32   34.50
   2  -7   1  754.22   34.20
   2  -7   1  783.92   32.60
   2  -7   1  752.72   29.40
  -3   7  -1  906.41   36.20
  -3   7  -1  939.61   35.60
  -3   7  -1  897.41   35.70
   3  -7   1  875.21   38.70
   3  -7   1  893.21   33.50
   3  -7   1  896.21   35.50
   3  -7   1  890.91   35.80
   3  -7   1  844.32   37.70
  -4   7  -1   99.79   10.20
  -4   7  -1  105.19   11.50
   4  -7   1  105.39   10.50
   4  -7   1   81.39   11.30
   4  -7   1   89.49    8.50
   4  -7   1   96.59   10.50
   4  -7   1   96.89   14.20
  -5   7  -1    1.50    5.30
  -5   7  -1  -12.70    5.90
   5  -7   1    0.70    7.90
   5  -7   1    5.00    9.10
   5  -7   1   -8.40    4.80
   5  -7   1  -10.60    5.60
   5  -7   1   -2.40    5.10
  -6   7  -1  -15.80    6.50
  -6   7  -1  -14.40    8.00
  -6   7  -1   -6.50    9.40
   6  -7   1  -11.40    5.70
   6  -7   1   -8.80    5.80
   6  -7   1   -2.80    9.10
   6  -7   1   -8.80    6.90
   6  -7   1   -1.30    4.80
  -7   7  -1   -6.70    7.20
  -7   7  -1  -11.50   13.50
  -7   7  -1    6.10    6.00
  -7   7  -1   -3.40    9.10
   7  -7   1    7.90    7.50
   7  -7   1   -6.60    4.70
   7  -7   1    6.60    8.50
   7  -7   1   -3.40   10.90
   7  -7   1   -8.90    6.90
  -8   7  -1  107.99   14.60
  -8   7  -1   91.79   14.40
  -8   7  -1  115.49   21.20
  -8   7  -1   99.99   11.40
   8  -7   1  132.49   19.50
   8  -7   1   96.59   12.10
   8  -7   1   92.09    9.90
   8  -7   1  106.09   14.30
  -9   7  -1   10.30    5.60
  -9   7  -1    5.20    6.70
  -9   7  -1   31.40   13.30
  -9   7  -1   24.00    9.10
  -9   7  -1   13.70   18.60
   9  -7   1   33.40   10.70
   9  -7   1   22.10    5.30
   9  -7   1   10.20   10.90
   9  -7   1   19.70   14.50
 -10   7  -1   28.80   10.10
 -10   7  -1   21.30   15.20
 -10   7  -1   19.40    5.60
 -10   7  -1    1.30    7.90
 -10   7  -1    6.20   19.00
  10  -7   1   43.80   16.10
  10  -7   1   24.10   12.50
   9   6  -1   72.49    8.10
   9   6  -1   58.09   12.40
   9   6  -1   59.49   16.60
  -9  -6   1   36.30   16.70
  -9  -6   1   64.49   13.90
  -9  -6   1   55.89    9.30
  -9  -6   1   76.19   13.90
  -9  -6   1   72.79   10.20
   8   6  -1    8.90    5.10
   8   6  -1    8.80   17.60
   8   6  -1   -0.50   11.70
   8   6  -1    0.00    9.40
  -8  -6   1  -13.30   11.40
  -8  -6   1   12.90    7.20
  -8  -6   1   12.60   15.20
  -8  -6   1   -7.60    7.70
  -8  -6   1   11.10   10.10
   7   6  -1  111.69   19.90
   7   6  -1  165.48   16.30
  -7  -6   1  176.28   16.50
  -7  -6   1  163.38   13.90
  -7  -6   1  155.18   13.70
  -7  -6   1  138.39   22.60
   6   6  -1   13.20    9.40
   6   6  -1   -2.60   11.70
   6   6  -1   -7.50    7.50
  -6  -6   1    9.10    6.80
  -6  -6   1   14.90    9.80
  -6  -6   1   21.20    7.70
   5   6  -1  153.78   15.50
   5   6  -1  145.89   15.20
   5   6  -1  159.48   14.60
  -5  -6   1  166.48   15.70
  -5  -6   1  151.28   19.10
  -5  -6   1  157.38   12.70
  -5  -6   1  159.88   12.20
   4   6  -1  705.33   27.70
   4   6  -1  674.43   32.20
   4   6  -1  758.32   30.70
   4   6  -1  615.74   32.90
  -4  -6   1  738.13   32.40
  -4  -6   1  733.33   35.10
  -4  -6   1  693.73   31.50
  -4  -6   1  726.23   29.10
  -4  -6   1  797.82   30.70
   3   6  -1  246.48   17.10
   3   6  -1  282.27   16.20
   3   6  -1  259.77   19.40
  -3  -6   1  280.97   20.70
  -3  -6   1  280.47   14.50
  -3  -6   1  278.07   17.80
  -3  -6   1  282.87   16.00
  -3  -6   1  259.97   17.20
   2   6  -1  364.26   20.00
   2   6  -1  356.46   21.00
   2   6  -1  391.36   18.80
  -2  -6   1  370.06   20.50
  -2  -6   1  375.86   17.50
  -2  -6   1  396.86   23.10
  -2  -6   1  381.56   19.10
  -2  -6   1  357.76   19.40
   1   6  -1  534.15   24.60
   1   6  -1  513.05   24.30
   1   6  -1  533.35   23.30
  -1  -6   1  540.15   22.00
  -1  -6   1  531.15   23.80
  -1  -6   1  545.85   27.10
  -1  -6   1  531.15   25.40
   0   6  -1  317.37   17.40
   0   6  -1  320.97   16.20
   0   6  -1  273.07   16.30
   0   6  -1  323.47   17.20
   0  -6   1  338.17   15.50
   0  -6   1  328.07   16.70
   0  -6   1  300.57   18.90
   0  -6   1  292.97   18.00
  -1   6  -1   88.69   11.30
  -1   6  -1  100.19   10.00
  -1   6  -1  103.59    8.90
  -1   6  -1  104.09    9.80
   1  -6   1  100.99    6.90
   1  -6   1   91.99   10.10
   1  -6   1   98.79    9.70
   1  -6   1  102.69   10.00
   1  -6   1  109.49    8.90
  -2   6  -1 1430.86   51.89
  -2   6  -1 1464.95   53.19
  -2   6  -1 1428.76   52.39
   2  -6   1 1387.56   53.79
   2  -6   1 1433.76   50.19
   2  -6   1 1423.46   54.59
   2  -6   1 1444.76   51.69
   2  -6   1 1475.05   52.79
  -3   6  -1  549.54   23.80
  -3   6  -1  541.35   23.60
  -3   6  -1  618.24   25.10
   3  -6   1  572.34   23.90
   3  -6   1  538.15   25.30
   3  -6   1  554.24   22.00
   3  -6   1  556.14   22.90
   3  -6   1  541.65   25.60
  -4   6  -1 2683.33   90.59
  -4   6  -1 2574.34   90.99
  -4   6  -1 2663.13   90.69
   4  -6   1 2574.44   93.49
   4  -6   1 2673.23   89.89
   4  -6   1 2632.94   90.69
   4  -6   1 2636.84   90.69
   4  -6   1 2460.75   91.99
  -5   6  -1    8.80    5.80
  -5   6  -1   10.20    6.70
  -5   6  -1    9.30    4.70
   5  -6   1    8.60    6.60
   5  -6   1    6.60    6.30
   5  -6   1   18.50    5.30
   5  -6   1    5.30    4.50
   5  -6   1   19.10    8.90
  -6   6  -1   -4.80    5.40
  -6   6  -1   -8.10    6.70
  -6   6  -1    4.30    4.50
   6  -6   1    8.90    7.10
   6  -6   1   -9.30    5.00
   6  -6   1   -6.90    5.50
   6  -6   1   -3.00    3.80
   6  -6   1    1.90    6.30
  -7   6  -1  112.39   16.90
  -7   6  -1   99.99   10.60
  -7   6  -1   91.79   10.20
  -7   6  -1   92.19   12.80
   7  -6   1  101.89   14.80
   7  -6   1  102.19    8.60
   7  -6   1   93.39   12.10
   7  -6   1   94.69   12.20
  -8   6  -1    3.50    5.40
  -8   6  -1   15.50   15.20
  -8   6  -1   -0.20   10.10
  -8   6  -1   14.80    7.80
   8  -6   1    9.70    4.20
   8  -6   1   19.30    9.40
   8  -6   1   17.70   11.90
   8  -6   1   16.70    8.30
  -9   6  -1  141.49   14.60
  -9   6  -1  109.29    8.40
  -9   6  -1  122.49   21.20
  -9   6  -1  101.59   15.60
   9  -6   1  117.49   16.50
   9  -6   1  105.99   17.00
   9  -6   1  129.89   17.20
   9  -6   1   93.29    8.30
 -10   6  -1  -27.60   18.10
 -10   6  -1    2.90    8.20
 -10   6  -1   -7.80   12.00
  10  -6   1   -4.70   10.20
  10  -6   1  -23.60   12.30
  10  -6   1    6.10   17.00
   9   5  -1   65.29   15.50
   9   5  -1   73.59   12.30
   9   5  -1   75.69    7.00
   9   5  -1   62.59   26.40
   9   5  -1  113.89   17.20
  -9  -5   1   77.79   17.80
  -9  -5   1   59.19   16.40
  -9  -5   1   69.29    8.00
  -9  -5   1   59.49   12.30
   8   5  -1   63.59   13.90
   8   5  -1   85.99    7.50
   8   5  -1   76.59   12.80
   8   5  -1   79.29   11.60
   8   5  -1   74.39   16.70
  -8  -5   1  111.49   11.70
  -8  -5   1   85.79    9.90
  -8  -5   1   88.09   16.50
  -8  -5   1   92.99   13.10
  -8  -5   1   79.19   13.10
   7   5  -1   53.49   15.60
   7   5  -1   58.79   11.30
   7   5  -1   69.49   10.50
   7   5  -1   67.49   12.60
  -7  -5   1   74.79   10.80
  -7  -5   1   64.49   12.10
  -7  -5   1   66.59   15.40
  -7  -5   1   78.99    9.90
  -7  -5   1   77.19   10.70
   6   5  -1   25.80   12.60
   6   5  -1   52.99    8.80
   6   5  -1   54.09   10.40
   6   5  -1   40.90   11.60
  -6  -5   1   52.39   13.40
  -6  -5   1   52.29    7.80
  -6  -5   1   57.49    7.80
   5   5  -1  345.87   17.90
   5   5  -1  324.77   18.60
   5   5  -1  315.87   22.80
   5   5  -1  344.27   20.40
  -5  -5   1  366.26   17.70
  -5  -5   1  336.27   18.90
  -5  -5   1  352.96   22.90
  -5  -5   1  334.17   17.00
   4   5  -1  111.19    7.70
   4   5  -1   94.99   13.60
   4   5  -1   93.39   10.70
  -4  -5   1  110.79   15.00
  -4  -5   1   96.19   11.20
  -4  -5   1  104.89    9.20
  -4  -5   1  108.39   12.20
  -4  -5   1  106.49    9.60
   3   5  -1 1150.88   47.00
   3   5  -1 1184.38   45.70
   3   5  -1 1199.18   43.70
  -3  -5   1 1154.18   44.30
  -3  -5   1 1183.68   47.60
  -3  -5   1 1190.78   42.90
  -3  -5   1 1161.88   45.40
  -3  -5   1 1163.08   43.70
   2   5  -1  276.07   19.40
   2   5  -1  307.47   15.50
   2   5  -1  285.57   16.60
  -2  -5   1  304.97   17.00
  -2  -5   1  310.97   15.50
  -2  -5   1  295.27   19.00
  -2  -5   1  327.17   15.90
  -2  -5   1  291.97   14.20
   1   5  -1   10.20    5.10
   1   5  -1    6.30    6.20
   1   5  -1   18.40    5.30
   1   5  -1    6.00    9.90
  -1  -5   1   18.00    6.30
  -1  -5   1   20.80    4.80
  -1  -5   1   17.20    3.80
  -1  -5   1   17.60    7.70
   0   5  -1  170.78   13.00
   0   5  -1  222.48   11.90
   0   5  -1  227.78   12.50
   0   5  -1  213.38   12.30
   0  -5   1  210.18   13.60
   0  -5   1  188.58   11.90
   0  -5   1  201.08   11.00
   0  -5   1  206.38   13.00
  -1   5  -1  501.55   20.40
  -1   5  -1  488.25   21.20
  -1   5  -1  480.55   21.00
   1  -5   1  502.65   18.60
   1  -5   1  480.15   21.30
   1  -5   1  512.15   20.00
   1  -5   1  456.75   22.20
   1  -5   1  461.05   20.30
  -2   5  -1 1322.97   52.59
  -2   5  -1 1513.65   52.59
  -2   5  -1 1482.95   51.59
  -2   5  -1 1460.05   52.09
   2  -5   1 1451.05   51.99
   2  -5   1 1490.45   51.39
   2  -5   1 1433.06   50.19
   2  -5   1 1423.96   52.99
   2  -5   1 1457.75   53.59
  -3   5  -1 1104.79   41.30
  -3   5  -1 1207.08   42.50
  -3   5  -1 1083.99   41.30
  -3   5  -1 1141.69   41.50
   3  -5   1 1105.79   41.10
   3  -5   1 1143.19   41.50
   3  -5   1 1155.18   43.60
   3  -5   1 1145.19   43.00
   3  -5   1 1085.89   40.20
  -4   5  -1   44.00    7.20
  -4   5  -1   46.50    5.70
  -4   5  -1   41.20    6.60
  -4   5  -1   41.70    6.10
   4  -5   1   46.00    5.60
   4  -5   1   47.00    6.30
   4  -5   1   42.90    7.10
   4  -5   1   41.80    6.00
   4  -5   1   49.80    8.60
  -5   5  -1   94.99    9.30
  -5   5  -1   73.39   10.10
  -5   5  -1   82.59   10.20
  -5   5  -1  106.39    8.30
   5  -5   1   97.39    9.40
   5  -5   1  101.89   12.30
   5  -5   1   89.29    9.20
   5  -5   1   95.19    8.70
   5  -5   1  110.39    7.80
  -6   5  -1   65.69    7.90
  -6   5  -1   60.19    9.50
  -6   5  -1   73.09    9.90
   6  -5   1   62.49    9.00
   6  -5   1   70.19    9.70
   6  -5   1   56.09    8.20
   6  -5   1   69.19   11.20
   6  -5   1   76.89    6.80
  -7   5  -1   39.80   12.60
  -7   5  -1   17.90    6.90
  -7   5  -1   21.40    5.20
  -7   5  -1   18.30    7.20
   7  -5   1   22.80    4.50
   7  -5   1   30.60   10.10
   7  -5   1   22.70    7.00
   7  -5   1   30.20    7.90
  -8   5  -1   82.09   13.20
  -8   5  -1   87.99   11.80
  -8   5  -1  114.99   17.10
  -8   5  -1  100.89    9.80
   8  -5   1   79.89   10.70
   8  -5   1   86.79   14.50
   8  -5   1   88.99    7.00
   8  -5   1  120.99   14.70
  -9   5  -1  149.49   14.30
  -9   5  -1  164.78   20.90
  -9   5  -1  141.89   12.00
   9  -5   1  133.99   15.80
   9  -5   1  166.98   18.20
 -10   5  -1    4.90   17.00
 -10   5  -1   13.60    6.80
 -10   5  -1   19.60    8.40
 -10   5  -1   27.60   10.70
  10  -5   1   44.60   11.80
  10  -5   1   36.30   14.90
  10  -5   1   34.70   13.10
  10  -5   1   28.70   13.70
 -11   5  -1   28.10    9.50
 -11   5  -1   45.30   16.30
 -11   5  -1   25.20    7.70
  11  -5   1   24.90   11.80
  11  -5   1   -6.00   14.50
  10   4  -1   21.20   10.70
  10   4  -1   33.70   18.10
 -10  -4   1    7.40   13.30
 -10  -4   1   16.20    7.00
 -10  -4   1   53.19   16.90
 -10  -4   1   17.10    9.80
   9   4  -1   -2.00    9.10
   9   4  -1   22.30   14.20
   9   4  -1  -18.80   10.30
  -9  -4   1    5.00   12.90
  -9  -4   1   -1.00    3.80
  -9  -4   1    0.40    5.80
  -9  -4   1    2.10    9.40
   8   4  -1   87.59   13.00
   8   4  -1   82.99    6.40
   8   4  -1  113.89   13.80
   8   4  -1   97.29   14.60
  -8  -4   1   87.39   12.30
  -8  -4   1   91.69   14.40
  -8  -4   1   84.59   11.60
  -8  -4   1  115.39   10.90
  -8  -4   1   97.49    8.40
   7   4  -1    8.60    8.60
   7   4  -1    1.30    7.20
   7   4  -1    5.50    8.50
  -7  -4   1    3.70    4.70
  -7  -4   1   16.90   11.50
  -7  -4   1    0.10    7.90
  -7  -4   1   -9.70    7.60
  -7  -4   1    1.70    4.30
   6   4  -1  144.09   13.90
   6   4  -1  144.09   14.40
   6   4  -1  142.29   12.50
   6   4  -1  135.29   15.20
  -6  -4   1  142.69   15.30
  -6  -4   1  145.39   16.90
  -6  -4   1  149.19   10.80
  -6  -4   1  154.38   13.10
  -6  -4   1  153.18   10.10
   5   4  -1   76.89   10.40
   5   4  -1   69.29   11.40
   5   4  -1   72.59    9.60
   5   4  -1   83.89    9.70
  -5  -4   1   81.79    8.40
  -5  -4   1   80.49   12.10
  -5  -4   1   74.99   10.10
  -5  -4   1   74.89    8.10
   4   4  -1 1002.00   46.40
   4   4  -1 1054.59   39.00
   4   4  -1  951.40   35.60
   4   4  -1 1051.19   40.10
   4   4  -1 1068.69   42.20
  -4  -4   1 1032.30   38.10
  -4  -4   1 1045.20   40.50
  -4  -4   1 1069.19   38.70
  -4  -4   1 1056.19   40.40
  -4  -4   1 1109.39   42.80
   3   4  -1  505.25   20.70
   3   4  -1  478.95   23.50
   3   4  -1  499.55   22.30
  -3  -4   1  477.05   19.80
  -3  -4   1  474.55   21.50
  -3  -4   1  481.85   24.10
  -3  -4   1  469.75   21.80
  -3  -4   1  491.15   20.60
   2   4  -1  485.55   22.70
   2   4  -1  538.85   21.30
   2   4  -1  531.75   22.60
   2   4  -1  451.15   21.70
  -2  -4   1  544.05   20.60
  -2  -4   1  514.05   22.70
  -2  -4   1  535.75   22.00
  -2  -4   1  534.95   21.40
   1   4  -1 1300.07   46.60
   1   4  -1 1136.29   45.40
   1   4  -1 1303.47   44.70
   1   4  -1 1271.37   45.90
  -1  -4   1 1241.68   45.00
  -1  -4   1 1255.77   46.10
  -1  -4   1 1262.17   44.20
  -1  -4   1 1255.37   47.20
   0   4  -1    9.90    3.10
   0   4  -1   10.30    3.30
   0   4  -1   12.80    4.40
   0   4  -1    7.80    4.80
   0  -4   1    7.80    4.70
   0  -4   1   11.20    4.00
   0  -4   1    9.10    5.30
   0  -4   1    8.20    3.20
  -1   4  -1 3422.46  114.29
  -1   4  -1 3073.39  114.29
  -1   4  -1 3538.85  114.39
  -1   4  -1 3382.36  113.39
   1  -4   1 3458.85  113.29
   1  -4   1 3317.87  112.19
   1  -4   1 3440.66  114.09
   1  -4   1 3400.16  114.69
   1  -4   1 3286.87  114.89
  -2   4  -1  717.03   27.10
  -2   4  -1  732.43   27.50
  -2   4  -1  770.62   27.70
  -2   4  -1  632.84   27.70
   2  -4   1  751.72   27.00
   2  -4   1  718.43   28.20
   2  -4   1  718.53   28.60
   2  -4   1  721.23   26.10
   2  -4   1  740.23   27.40
  -3   4  -1 1618.64   62.29
  -3   4  -1 1792.22   61.99
  -3   4  -1 1826.52   62.09
  -3   4  -1 1833.62   61.89
   3  -4   1 1778.02   62.89
   3  -4   1 1850.71   63.59
   3  -4   1 1819.92   61.79
   3  -4   1 1734.53   61.19
   3  -4   1 1792.42   61.79
  -4   4  -1    7.10    4.60
  -4   4  -1    1.60    4.60
  -4   4  -1    1.30    4.10
  -4   4  -1    5.20    3.40
   4  -4   1    8.10    3.60
   4  -4   1    8.60    6.10
   4  -4   1    8.00    3.30
   4  -4   1    4.90    3.90
   4  -4   1    8.30    5.00
  -5   4  -1  976.70   39.70
  -5   4  -1 1105.09   41.40
  -5   4  -1 1086.59   39.50
  -5   4  -1 1088.49   39.90
   5  -4   1 1148.99   42.80
   5  -4   1 1130.19   42.50
   5  -4   1 1065.69   41.10
   5  -4   1 1079.39   40.30
   5  -4   1 1136.49   38.90
  -6   4  -1  145.29   13.10
  -6   4  -1  129.09   10.30
  -6   4  -1  129.59    9.00
   6  -4   1  129.49   10.70
   6  -4   1  144.99   11.70
   6  -4   1  139.79   11.90
   6  -4   1  145.69    8.10
  -7   4  -1  633.14   26.30
  -7   4  -1  647.64   32.00
  -7   4  -1  653.63   25.60
  -7   4  -1  656.03   29.60
   7  -4   1  636.74   27.90
   7  -4   1  639.04   28.00
   7  -4   1  647.14   23.90
  -8   4  -1   26.10    6.10
  -8   4  -1   33.70    3.70
  -8   4  -1   40.50    7.80
  -8   4  -1   22.60    9.60
  -8   4  -1   33.40   12.30
   8  -4   1   22.90    7.60
   8  -4   1   31.60    9.00
   8  -4   1   36.50    8.50
  -9   4  -1   73.39   14.10
  -9   4  -1  126.99   17.20
  -9   4  -1   80.29    9.40
  -9   4  -1   88.49   10.10
   9  -4   1   78.39   11.60
   9  -4   1   79.29   11.20
 -10   4  -1   -9.80    5.60
 -10   4  -1    4.50    7.50
 -10   4  -1  -19.40   14.40
 -10   4  -1   -0.70    9.30
  10  -4   1    3.50   10.90
  10  -4   1   21.80   13.10
  10  -4   1    4.00    8.90
 -11   4  -1    0.70    8.10
 -11   4  -1   15.80   17.00
 -11   4  -1   23.10   15.10
  11  -4   1   36.90   24.00
  11  -4   1    1.70   10.10
  10   3  -1   14.30   15.50
  10   3  -1   21.40   12.40
  10   3  -1    3.20    8.60
 -10  -3   1   -4.70   13.80
 -10  -3   1   13.70    5.70
 -10  -3   1   12.00   12.40
 -10  -3   1   11.10    7.80
   9   3  -1   28.50   14.30
   9   3  -1   30.70   10.60
   9   3  -1   10.20    8.50
  -9  -3   1   23.30   13.50
  -9  -3   1    7.20    5.20
  -9  -3   1    8.00    7.70
  -9  -3   1   -2.00   11.00
   8   3  -1  189.58   16.80
   8   3  -1  195.48   15.60
   8   3  -1  164.78   19.20
   8   3  -1  170.28    7.60
  -8  -3   1  199.18   15.30
  -8  -3   1  194.38   12.00
  -8  -3   1  192.68   19.70
  -8  -3   1  178.08    9.00
  -8  -3   1  175.18   16.90
   7   3  -1   55.79   11.90
   7   3  -1   83.39   12.20
   7   3  -1   56.29    9.60
   7   3  -1   56.69    8.20
  -7  -3   1   58.19   12.40
  -7  -3   1   52.59    8.90
  -7  -3   1   61.19    6.10
  -7  -3   1   70.19    8.30
  -7  -3   1   50.89   10.10
   6   3  -1  138.09   12.20
   6   3  -1  112.29   14.70
   6   3  -1  120.69   10.90
   6   3  -1  104.79   12.20
  -6  -3   1  141.89   12.70
  -6  -3   1  150.58    8.30
  -6  -3   1  131.69   14.90
  -6  -3   1  108.99   12.30
  -6  -3   1  130.79    9.40
   5   3  -1  505.45   23.80
   5   3  -1  496.95   24.00
   5   3  -1  526.25   22.10
  -5  -3   1  540.05   21.30
  -5  -3   1  559.74   22.90
  -5  -3   1  504.25   23.40
  -5  -3   1  527.85   25.60
  -5  -3   1  540.95   20.80
   4   3  -1  304.27   16.70
   4   3  -1  316.97   15.50
   4   3  -1  321.07   16.90
  -4  -3   1  346.37   14.50
  -4  -3   1  338.27   18.60
  -4  -3   1  333.07   16.20
  -4  -3   1  340.77   14.60
   3   3  -1   99.29    9.20
   3   3  -1  115.69    9.10
   3   3  -1  115.49    9.60
   3   3  -1  118.49    8.50
  -3  -3   1  123.89    9.90
  -3  -3   1  140.59   11.90
  -3  -3   1  113.79    9.60
  -3  -3   1  121.89    7.70
  -3  -3   1  122.09    7.50
   2   3  -1  622.64   22.60
   2   3  -1  515.65   22.60
   2   3  -1  606.54   23.90
   2   3  -1  582.64   24.70
  -2  -3   1  581.84   22.50
  -2  -3   1  611.14   23.80
  -2  -3   1  597.04   22.00
  -2  -3   1  572.64   24.40
  -2  -3   1  592.74   23.40
   1   3  -1  488.65   20.70
   1   3  -1  536.05   21.40
   1   3  -1  503.95   21.00
   1   3  -1  548.45   20.10
  -1  -3   1  526.85   20.40
  -1  -3   1  509.25   21.20
  -1  -3   1  535.35   19.80
  -1  -3   1  547.85   22.30
  -1  -3   1  518.55   20.50
   0   3  -1   -1.90    2.50
   0   3  -1    3.40    2.70
   0   3  -1    3.20    3.00
   0   3  -1   -0.40    2.70
   0  -3   1   -1.60    3.40
   0  -3   1    2.00    2.60
   0  -3   1   -0.20    3.70
   0  -3   1    0.80    2.20
  -1   3  -1 3408.86  111.59
  -1   3  -1 3012.80  111.49
  -1   3  -1 3292.97  111.59
  -1   3  -1 3313.57  110.99
   1  -3   1 3356.36  111.39
   1  -3   1 3435.56  111.99
   1  -3   1 3282.77  109.99
   1  -3   1 3430.86  110.99
   1  -3   1 3328.57  111.99
  -2   3  -1  119.09    7.70
  -2   3  -1  133.19    7.30
  -2   3  -1  122.09    7.20
  -2   3  -1  108.29    6.60
  -2   3  -1  132.79    7.30
   2  -3   1  112.99    7.70
   2  -3   1  118.69    8.00
   2  -3   1  122.99    6.90
   2  -3   1  116.59    6.80
   2  -3   1  125.89    6.20
  -3   3  -1 6080.19  208.98
  -3   3  -1 6284.37  208.68
  -3   3  -1 6274.87  208.78
  -3   3  -1 6209.58  208.88
   3  -3   1 6399.26  209.98
   3  -3   1 6379.26  208.48
   3  -3   1 6367.46  208.48
   3  -3   1 6352.86  208.88
   3  -3   1 6285.57  209.48
  -4   3  -1 2053.39   76.09
  -4   3  -1 2273.97   76.39
  -4   3  -1 2193.18   76.09
  -4   3  -1 2245.58   77.09
   4  -3   1 2357.46   78.19
   4  -3   1 2233.28   76.49
   4  -3   1 2261.17   75.59
   4  -3   1 2224.88   76.69
   4  -3   1 2275.77   77.19
  -5   3  -1 1848.92   64.09
  -5   3  -1 1822.02   62.79
  -5   3  -1 1793.22   62.19
  -5   3  -1 1594.74   61.79
   5  -3   1 1857.01   63.99
   5  -3   1 1868.71   61.29
   5  -3   1 1837.32   63.39
  -6   3  -1 4022.50  134.29
  -6   3  -1 4078.09  132.29
  -6   3  -1 3837.82  131.59
   6  -3   1 3722.63  130.19
   6  -3   1 3932.51  132.99
   6  -3   1 3906.51  133.59
  -7   3  -1   87.99   12.30
  -7   3  -1   79.19   10.60
  -7   3  -1   85.49    9.80
  -7   3  -1   82.79    7.60
   7  -3   1   94.29   10.50
   7  -3   1   89.09   10.60
  -8   3  -1  157.98   16.50
  -8   3  -1  222.68   19.80
  -8   3  -1  193.68   11.30
  -8   3  -1  179.88   12.30
   8  -3   1  188.48   15.70
   8  -3   1  202.28   14.20
   8  -3   1  171.38   13.80
  -9   3  -1    8.90    5.00
  -9   3  -1    1.20   10.20
  -9   3  -1   17.80   11.40
  -9   3  -1   13.10    6.90
   9  -3   1   -3.10    8.30
   9  -3   1    5.60    9.50
   9  -3   1    6.80    7.50
 -10   3  -1    9.90   13.60
 -10   3  -1    5.60    7.50
 -10   3  -1    1.90    9.40
 -10   3  -1    3.80    5.50
  10  -3   1   18.10    9.10
  10  -3   1    8.50   11.70
 -11   3  -1   12.90    8.30
 -11   3  -1   17.10   16.50
 -11   3  -1  -20.90   12.10
 -11   3  -1    5.00    6.40
  11  -3   1    3.60   16.60
  11  -3   1    8.10   16.90
  11  -3   1   -1.90    9.70
  10   2  -1   28.80    9.80
  10   2  -1   49.80   19.00
  10   2  -1   37.90   16.90
  10   2  -1   16.50   12.50
 -10  -2   1   15.90   11.90
 -10  -2   1   31.00    7.40
   9   2  -1   47.60    9.10
   9   2  -1   48.00   14.40
   9   2  -1   40.00   11.00
  -9  -2   1   24.60   11.70
  -9  -2   1   31.50    7.50
  -9  -2   1   38.50    5.50
   8   2  -1   -5.90    6.60
   8   2  -1    3.20    6.50
   8   2  -1   -1.10    7.90
   8   2  -1   -8.40    9.40
  -8  -2   1   -4.00   10.00
  -8  -2   1    4.50    4.10
  -8  -2   1   10.00    6.40
  -8  -2   1   -2.60    8.40
   7   2  -1   81.69   12.50
   7   2  -1   66.39   11.20
   7   2  -1   65.79    3.70
   7   2  -1   76.99    9.60
  -7  -2   1   66.89   10.30
  -7  -2   1   74.49    4.70
  -7  -2   1   77.59   10.10
  -7  -2   1   66.09    7.60
  -7  -2   1   71.19   12.00
   6   2  -1  171.38   11.10
   6   2  -1  199.68   12.90
   6   2  -1  164.18   13.90
   6   2  -1  163.48   15.60
  -6  -2   1  171.38   10.00
  -6  -2   1  177.58   15.20
  -6  -2   1  152.88   11.80
  -6  -2   1  178.18    8.20
  -6  -2   1  172.98   13.40
   5   2  -1  888.51   35.20
   5   2  -1  840.72   35.60
   5   2  -1  912.81   33.10
   5   2  -1  840.22   36.20
  -5  -2   1  902.71   32.30
  -5  -2   1  918.21   34.20
  -5  -2   1  900.41   31.40
  -5  -2   1  890.71   34.00
  -5  -2   1  897.31   36.40
   4   2  -1   83.59    8.80
   4   2  -1   73.19    7.80
   4   2  -1   81.79    7.20
   4   2  -1   88.19    9.70
  -4  -2   1   71.69    6.10
  -4  -2   1   66.19    7.40
  -4  -2   1   79.79    5.60
  -4  -2   1   70.89    9.20
   3   2  -1 2368.26   80.29
   3   2  -1 2298.57   81.69
   3   2  -1 2328.07   82.89
   3   2  -1 2397.56   81.69
  -3  -2   1 2371.46   79.99
  -3  -2   1 2410.26   82.79
  -3  -2   1 2407.46   79.99
  -3  -2   1 2395.76   80.89
   2   2  -1    6.50    2.90
   2   2  -1    8.20    2.90
   2   2  -1    8.60    3.20
   2   2  -1    6.40    3.50
  -2  -2   1    4.80    2.30
  -2  -2   1    4.40    4.50
  -2  -2   1    8.20    3.20
  -2  -2   1    9.90    2.60
  -2  -2   1    6.40    3.10
   1   2  -1 2480.85   83.19
   1   2  -1 2503.35   84.79
   1   2  -1 2329.57   83.69
   1   2  -1 2476.45   84.19
  -1  -2   1 2517.85   84.09
  -1  -2   1 2589.64   83.19
  -1  -2   1 2460.45   84.09
  -1  -2   1 2535.95   83.59
   0   2  -1 2309.37   81.09
   0   2  -1 2475.35   81.39
   0   2  -1 2402.86   81.29
   0   2  -1 2447.06   80.59
   0  -2   1 2448.06   80.99
   0  -2   1 2396.16   80.49
   0  -2   1 2368.86   81.49
   0  -2   1 2443.76   81.39
  -1   2  -1 1695.63   57.79
  -1   2  -1 1724.03   57.69
  -1   2  -1 1691.73   57.39
  -1   2  -1 1685.03   57.89
   1  -2   1 1670.73   57.89
   1  -2   1 1607.24   56.59
   1  -2   1 1721.03   57.99
   1  -2   1 1780.62   57.79
   1  -2   1 1742.23   57.39
  -2   2  -1   33.70    4.00
  -2   2  -1   36.00    3.80
  -2   2  -1   34.10    4.10
  -2   2  -1   34.70    3.70
   2  -2   1   46.50    3.40
   2  -2   1   38.70    3.80
   2  -2   1   40.00    3.50
   2  -2   1   39.30    4.50
   2  -2   1   33.90    4.60
  -3   2  -1   61.59    4.60
  -3   2  -1   59.69    5.10
  -3   2  -1   60.19    5.20
  -3   2  -1   59.69    4.80
   3  -2   1   57.79    4.80
   3  -2   1   56.69    4.80
   3  -2   1   57.99    5.40
   3  -2   1   60.69    4.00
  -4   2  -1  431.36   17.80
  -4   2  -1  433.56   17.00
  -4   2  -1  424.96   16.50
  -4   2  -1  448.46   17.50
   4  -2   1  422.26   17.60
   4  -2   1  416.56   17.80
   4  -2   1  462.35   16.10
  -5   2  -1 3454.75  113.89
  -5   2  -1 3485.75  112.69
  -5   2  -1 3342.87  112.09
  -5   2  -1 3092.79  111.19
   5  -2   1 3344.57  112.79
   5  -2   1 3137.69  110.79
   5  -2   1 3528.75  114.09
  -6   2  -1 1546.95   55.99
  -6   2  -1 1578.64   54.29
  -6   2  -1 1515.75   53.49
   6  -2   1 1557.24   56.29
   6  -2   1 1509.15   55.79
   6  -2   1 1502.25   54.39
  -7   2  -1  650.73   28.30
  -7   2  -1  612.54   24.30
  -7   2  -1  613.74   25.10
  -7   2  -1  629.74   28.80
   7  -2   1  595.84   27.50
   7  -2   1  649.93   28.20
   7  -2   1  634.44   25.90
  -8   2  -1   13.50    5.60
  -8   2  -1   16.30    4.90
  -8   2  -1    3.80    8.20
  -8   2  -1   20.90    9.70
   8  -2   1    4.60    7.20
   8  -2   1   19.40    6.30
   8  -2   1   21.90    7.80
  -9   2  -1  199.58   19.20
  -9   2  -1  172.48   12.10
  -9   2  -1  198.48   14.10
  -9   2  -1  190.78   18.90
   9  -2   1  167.08   17.30
   9  -2   1  205.18   15.60
   9  -2   1  186.88   17.40
 -10   2  -1  230.48   22.00
 -10   2  -1  238.98   16.40
 -10   2  -1  243.98   22.80
 -10   2  -1  222.88   14.20
  10  -2   1  261.77   18.10
  10  -2   1  258.47   23.20
 -11   2  -1  135.29   12.30
 -11   2  -1  152.68   15.40
 -11   2  -1  133.69   18.00
 -11   2  -1  137.89   18.40
  11  -2   1  145.29   20.50
  11  -2   1  154.68   17.30
  11   1  -1   -4.30    9.80
  11   1  -1   24.60   18.70
 -11  -1   1   -9.00   13.60
 -11  -1   1    4.20    4.80
  10   1  -1  -11.90   15.10
  10   1  -1    2.20    8.40
  10   1  -1   10.20   14.70
  10   1  -1   21.30   10.20
 -10  -1   1   11.50    4.00
 -10  -1   1    3.30    5.70
 -10  -1   1   11.50   11.00
   9   1  -1  130.59   15.50
   9   1  -1  156.58   13.50
  -9  -1   1  159.18   11.70
  -9  -1   1  152.88   18.50
   8   1  -1    2.40    6.30
   8   1  -1   -6.70    9.20
   8   1  -1  -10.20    9.00
   8   1  -1    6.50    5.90
  -8  -1   1   -0.40    5.30
  -8  -1   1    2.40    3.90
  -8  -1   1   -2.90    8.30
   7   1  -1  152.58   11.60
   7   1  -1  129.89   15.50
   7   1  -1  150.88   13.50
   7   1  -1  150.48   11.70
  -7  -1   1  150.68   10.70
  -7  -1   1  141.99    9.00
  -7  -1   1  167.88   15.70
  -7  -1   1  122.89   14.20
   6   1  -1   43.10    6.40
   6   1  -1   37.90    5.50
   6   1  -1   25.40    8.30
   6   1  -1   41.20    8.70
  -6  -1   1   45.30    9.10
  -6  -1   1   50.09    6.00
  -6  -1   1   40.50    2.50
  -6  -1   1   35.80    4.60
  -6  -1   1   48.50    7.60
   5   1  -1  168.08    9.40
   5   1  -1  163.08   12.50
   5   1  -1  162.58   10.40
   5   1  -1  150.78   12.10
  -5  -1   1  168.68   10.40
  -5  -1   1  164.38   12.90
  -5  -1   1  169.38    8.60
  -5  -1   1  159.78    6.80
  -5  -1   1  163.38    9.70
   4   1  -1  173.18   10.10
   4   1  -1  185.18   12.10
   4   1  -1  188.58   11.70
   4   1  -1  186.38    9.20
  -4  -1   1  176.88    8.60
  -4  -1   1  174.38    9.80
  -4  -1   1  195.88    7.60
  -4  -1   1  186.68   11.20
  -4  -1   1  187.78   10.60
   3   1  -1   35.80    5.20
   3   1  -1   33.20    4.70
   3   1  -1   28.40    3.70
   3   1  -1   31.20    3.00
   3   1  -1   31.20    4.50
   3   1  -1   39.50    4.20
  -3  -1   1   35.80    3.60
  -3  -1   1   41.90    5.30
  -3  -1   1   40.80    3.20
  -3  -1   1   35.00    5.20
  -3  -1   1   31.40    4.10
   2   1  -1 8423.96  279.47
   2   1  -1 8407.16  279.97
  -2  -1   1 8352.46  279.77
  -2  -1   1 8622.24  279.57
   1   1  -1 4113.39  133.99
   1   1  -1 3810.82  133.79
   1   1  -1 4137.99  134.49
   1   1  -1 4007.70  133.59
  -1  -1   1 3972.20  134.29
  -1  -1   1 4141.19  134.09
   0  -1   1 4522.35  149.49
  -1   1  -1   83.69    4.00
  -1   1  -1   91.19    4.00
  -1   1  -1   81.39    4.30
  -1   1  -1   78.89    3.60
   1  -1   1   81.29    3.90
   1  -1   1   79.19    4.00
   1  -1   1   78.89    4.60
   1  -1   1   85.29    3.90
   1  -1   1   86.49    3.60
  -2   1  -1    4.80    2.20
  -2   1  -1    7.60    2.10
  -2   1  -1    5.60    1.40
   2  -1   1    6.10    1.50
   2  -1   1    6.10    2.10
   2  -1   1    3.10    2.00
  -3   1  -1   12.70    2.20
  -3   1  -1   13.30    2.80
  -3   1  -1   13.20    3.00
  -3   1  -1   11.20    2.20
   3  -1   1   10.10    1.70
   3  -1   1   10.30    2.70
   3  -1   1   11.90    2.50
  -4   1  -1  418.36   13.80
  -4   1  -1  414.06   16.90
  -4   1  -1  415.76   16.30
  -4   1  -1  369.26   14.40
  -4   1  -1  391.86   15.30
   4  -1   1  391.46   15.80
   4  -1   1  394.66   16.70
   4  -1   1  395.26   16.80
  -5   1  -1  769.12   28.60
  -5   1  -1  820.32   30.50
  -5   1  -1  791.52   29.30
  -5   1  -1  745.63   26.80
  -5   1  -1  837.02   26.30
   5  -1   1  796.92   30.50
   5  -1   1  735.73   30.30
   5  -1   1  793.42   29.00
  -6   1  -1 1141.49   41.70
  -6   1  -1 1233.38   44.40
  -6   1  -1 1184.28   42.60
   6  -1   1 1139.29   44.40
   6  -1   1 1156.78   44.50
   6  -1   1 1205.68   42.60
  -7   1  -1   94.69    8.30
  -7   1  -1  116.99   12.50
  -7   1  -1  111.29   10.10
  -7   1  -1  117.09   11.60
   7  -1   1  103.09   11.70
   7  -1   1   87.79   11.20
   7  -1   1  114.39   10.20
  -8   1  -1    1.00    5.70
  -8   1  -1   -2.30    4.40
  -8   1  -1   -2.80    7.80
  -8   1  -1   -2.30    7.00
   8  -1   1   -2.40    6.70
   8  -1   1    9.10    5.80
   8  -1   1  -16.20    7.00
  -9   1  -1  424.06   23.60
  -9   1  -1  433.36   25.60
  -9   1  -1  417.86   19.70
  -9   1  -1  444.26   21.00
   9  -1   1  458.15   21.90
   9  -1   1  456.45   25.70
 -10   1  -1    0.20   10.20
 -10   1  -1   18.60   11.40
 -10   1  -1   -8.40    5.20
 -10   1  -1   -1.90    7.10
  10  -1   1   13.90    7.90
 -11   1  -1  436.66   22.70
 -11   1  -1  445.66   21.10
 -11   1  -1  514.35   31.00
 -11   1  -1  451.95   27.00
  11  -1   1  438.86   29.50
  11  -1   1  399.36   31.70
  11  -1   1  487.85   25.90
  11   0  -1   -2.70    8.70
 -11   0   1   -7.00   13.80
  10   0  -1   58.99    9.90
  10   0  -1   52.59   14.90
  10   0  -1   43.10   10.50
  10   0  -1   31.20   16.60
 -10   0   1   57.09    5.90
 -10   0   1   50.09    6.20
 -10   0   1   56.89   14.20
   9   0  -1   15.60    7.30
   9   0  -1   -2.40    7.30
  -9   0   1    2.00   10.30
  -9   0   1    2.70    4.90
  -9   0   1    8.60    3.70
   8   0  -1  445.06   23.40
   8   0  -1  430.16   26.50
   8   0  -1  381.56   25.70
   8   0  -1  472.85   21.30
  -8   0   1  491.45   25.00
  -8   0   1  443.16   21.20
  -8   0   1  458.45   18.90
  -8   0   1  460.35   18.30
   7   0  -1   85.19    9.10
   7   0  -1   80.79    9.30
   7   0  -1   76.29   11.70
  -7   0   1   84.99    6.70
  -7   0   1   74.09   10.10
  -7   0   1   75.69    7.80
  -7   0   1   67.89    8.40
   6   0  -1   96.09   12.10
   6   0  -1  120.39    8.90
  -6   0   1  113.49    7.10
  -6   0   1  118.29   11.80
  -6   0   1  112.09    7.80
  -6   0   1  114.49    9.90
   5   0  -1  228.98   10.60
   5   0  -1  218.08   14.00
  -5   0   1  224.98   10.40
  -5   0   1  214.28    9.70
  -5   0   1  218.98   13.80
  -5   0   1  224.48   13.20
  -5   0   1  201.08   11.80
   4   0  -1   41.30    5.40
   4   0  -1   45.60    4.60
   4   0  -1   42.80    6.60
   4   0  -1   50.79    2.00
  -4   0   1   50.99    7.00
  -4   0   1   54.39    5.70
  -4   0   1   48.90    4.20
  -4   0   1   47.00    6.30
  -4   0   1   44.20    4.80
   3   0  -1  103.89    5.40
   3   0  -1   94.99    7.60
   3   0  -1  100.19    3.70
  -3   0   1  111.09    6.90
  -3   0   1  103.19    5.50
  -3   0   1   89.99    6.80
  -3   0   1  101.09    6.70
  -3   0   1   84.59    3.80
  -3   0   1   93.09    4.80
   1   0  -1 1130.29   40.40
   1   0  -1 1212.28   40.90
   1   0  -1 1230.48   40.30
   1   0  -1 1215.88   41.60
   1   0  -1 1235.68   41.60
   1   0  -1 1241.18   40.40
   1   0  -1 1258.37   41.20
  -1   0   1 1216.58   41.50
  -1   0   1 1158.68   40.40
  -1   0   1 1272.37   40.30
  -2   0  -1 1416.06   47.30
  -2   0  -1 1435.56   45.80
  -2   0  -1 1396.66   46.60
  -2   0  -1 1243.38   46.10
   2   0   1 1411.76   47.50
   2   0   1 1375.26   46.80
   2   0   1 1363.96   46.60
   2   0   1 1449.35   46.00
  -3   0  -1 1935.71   66.59
  -3   0  -1 1779.02   65.69
  -3   0  -1 2040.30   67.49
  -3   0  -1 2103.79   65.39
   3   0   1 1996.10   67.39
   3   0   1 1965.90   66.69
   3   0   1 2059.99   67.99
   3   0   1 1990.10   65.29
  -4   0  -1 2766.62   95.09
  -4   0  -1 2820.62   94.99
  -4   0  -1 2815.22   92.19
  -4   0  -1 2741.73   93.99
   4   0   1 2822.22   94.19
   4   0   1 2820.82   95.49
   4   0   1 2859.91   95.99
  -5   0  -1  891.71   32.90
  -5   0  -1  846.12   31.00
  -5   0  -1  838.22   28.90
  -5   0  -1  862.91   32.10
   5   0   1  876.61   31.30
   5   0   1  842.82   32.90
   5   0   1  853.11   33.50
  -6   0  -1  703.13   26.70
  -6   0  -1  744.63   28.70
  -6   0  -1  693.33   27.30
  -6   0  -1  673.53   25.90
   6   0   1  677.73   28.80
   6   0   1  617.84   28.90
   6   0   1  691.63   26.40
  -7   0  -1   82.69   10.10
  -7   0  -1   78.09    9.70
  -7   0  -1   91.49    9.50
  -7   0  -1   72.79    7.90
   7   0   1   77.99   10.60
   7   0   1   94.99    9.10
  -8   0  -1  372.26   21.30
  -8   0  -1  334.37   18.10
  -8   0  -1  353.56   18.30
  -8   0  -1  355.86   16.60
   8   0   1  354.56   21.80
   8   0   1  385.86   18.30
  -9   0  -1  -12.00    6.50
  -9   0  -1    2.90    7.10
  -9   0  -1   -4.70    5.00
  -9   0  -1   -0.80    9.40
   9   0   1   16.80    6.60
   9   0   1  -14.40    6.60
   9   0   1   -6.10    9.10
 -10   0  -1  400.06   25.50
 -10   0  -1  372.36   20.50
 -10   0  -1  363.06   20.50
 -10   0  -1  372.36   18.70
  10   0   1  392.76   21.30
  10   0   1  338.17   23.70
 -11   0  -1   13.70    8.40
 -11   0  -1   27.50    7.00
 -11   0  -1   15.00    8.70
 -11   0  -1   23.60   12.90
  11   0   1   22.90    9.80
  11   0   1  -10.70   12.20
  11  -1  -1   -3.50    8.70
 -11   1   1   -1.10   14.40
  10  -1  -1  -23.00   15.00
  10  -1  -1    8.50   13.50
  10  -1  -1   -4.60    8.80
  10  -1  -1    7.00    8.20
 -10   1   1   -8.50   10.10
 -10   1   1   -4.00    4.10
 -10   1   1   -2.60    2.60
 -10   1   1  -19.10   11.30
   9  -1  -1  320.47   17.70
  -9   1   1  296.37   14.10
  -9   1   1  322.97   23.50
  -9   1   1  318.47   21.30
   8  -1  -1  119.69   15.40
   8  -1  -1  112.89   11.50
  -8   1   1  127.89   15.20
  -8   1   1   99.49    7.40
  -8   1   1   96.99    8.60
  -8   1   1  115.89   14.20
   7  -1  -1  549.15   27.50
   7  -1  -1  562.54   22.70
   7  -1  -1  558.34   26.10
  -7   1   1  523.85   25.20
  -7   1   1  559.94   21.00
  -7   1   1  542.25   21.20
  -7   1   1  568.64   26.40
   6  -1  -1  527.75   25.00
   6  -1  -1  555.34   22.00
   6  -1  -1  553.94   24.20
  -6   1   1  560.94   20.90
  -6   1   1  577.74   25.20
  -6   1   1  555.84   24.50
  -6   1   1  553.84   20.70
   5  -1  -1  755.42   31.00
   5  -1  -1  715.93   29.00
   5  -1  -1  788.92   27.80
  -5   1   1  761.12   27.00
  -5   1   1  747.23   29.80
  -5   1   1  760.62   26.80
  -5   1   1  766.82   30.10
   4  -1  -1 1702.53   59.19
   4  -1  -1 1678.13   58.19
   4  -1  -1 1758.22   61.19
   4  -1  -1 1770.42   59.89
  -4   1   1 1696.43   60.29
  -4   1   1 1681.23   57.79
  -4   1   1 1777.32   60.29
  -4   1   1 1679.63   57.69
   3  -1  -1   30.80    4.20
   3  -1  -1   22.80    3.30
   3  -1  -1   30.50    3.30
   3  -1  -1   33.30    4.40
  -3   1   1   32.10    2.60
  -3   1   1   22.40    2.90
  -3   1   1   27.40    4.40
  -3   1   1   26.20    4.10
  -3   1   1   30.50    1.60
   2  -1  -1 2515.85   85.39
   2  -1  -1 2450.35   83.79
   2  -1  -1 2540.75   85.19
   2  -1  -1 2587.34   84.89
  -2   1   1 2551.14   85.09
  -2   1   1 2580.94   83.39
  -2   1   1 2517.45   85.49
  -2   1   1 2516.55   83.49
   1  -1  -1    8.80    1.80
   1  -1  -1   13.50    2.10
   1  -1  -1   13.20    1.10
   1  -1  -1   13.00    1.20
   1  -1  -1   12.80    1.40
  -1   1   1    9.00    2.10
  -1   1   1   11.70    1.20
   0   1   1 1326.57   45.80
   0   1   1 1327.07   44.20
  -1  -1  -1 2039.80   67.89
  -1  -1  -1 1899.61   68.29
  -1  -1  -1 2135.89   67.39
  -1  -1  -1 1976.20   67.59
   1   1   1 2151.38   67.39
   1   1   1 2027.00   68.19
  -2  -1  -1 3767.82  126.59
  -2  -1  -1 3724.43  127.29
  -2  -1  -1 3790.32  126.99
   2   1   1 4055.29  125.89
   2   1   1 3763.92  127.09
   2   1   1 3849.71  127.49
  -4  -1  -1   87.49    6.10
  -4  -1  -1   75.89    7.20
  -4  -1  -1   82.69    8.00
   4   1   1   72.89    7.30
   4   1   1   82.99    7.20
   4   1   1   91.49    3.70
   4   1   1   76.39    6.20
  -5  -1  -1   11.20    3.50
  -5  -1  -1   12.80    5.00
  -5  -1  -1   19.50    5.70
   5   1   1   22.30    5.40
   5   1   1   18.90    1.80
   5   1   1   22.70    4.30
   5   1   1   15.50    4.60
  -6  -1  -1    0.90    5.90
  -6  -1  -1    4.00    5.60
  -6  -1  -1    2.20    3.30
   6   1   1   -5.00    3.60
   6   1   1   -7.90    4.10
  -7  -1  -1  155.08   13.80
  -7  -1  -1  140.79   10.20
  -7  -1  -1  158.58    6.00
  -7  -1  -1  159.68    9.30
  -7  -1  -1  156.18   12.70
  -7  -1  -1  161.28    6.00
   7   1   1  174.18   14.00
   7   1   1  178.28   11.40
   7   1   1  128.49   12.40
  -8  -1  -1  197.18   11.70
  -8  -1  -1  205.38   12.80
  -8  -1  -1  253.57   17.60
  -8  -1  -1  216.08   14.60
   8   1   1  231.78   13.90
   8   1   1  169.08   15.20
   8   1   1  219.38   17.00
  -9  -1  -1  307.27   17.80
  -9  -1  -1  319.87   17.10
  -9  -1  -1  346.37   19.10
  -9  -1  -1  331.07   20.20
   9   1   1  314.97   20.10
   9   1   1  365.16   18.90
   9   1   1  314.37   22.30
 -10  -1  -1   30.00    6.80
 -10  -1  -1   10.20    8.40
 -10  -1  -1   14.50   12.00
  10   1   1    9.10    9.00
  10   1   1   17.10    8.60
 -11  -1  -1   57.99   12.30
 -11  -1  -1   63.19   10.80
  11   1   1   42.90   15.00
  11   1   1   68.29   11.20
  11   1   1   52.19   17.40
  11  -2  -1    0.90   11.60
  11  -2  -1    2.60    9.20
 -11   2   1   14.90   11.20
 -11   2   1    7.80   15.30
  10  -2  -1   38.30   15.90
  10  -2  -1   52.39    9.70
 -10   2   1   42.20   13.60
 -10   2   1   36.50    4.50
 -10   2   1   45.60   11.60
   9  -2  -1    5.30    6.50
   9  -2  -1  -12.20    7.70
  -9   2   1    0.20    2.90
  -9   2   1    2.10    4.40
  -9   2   1    2.30   10.70
   8  -2  -1  267.37   14.70
   8  -2  -1  215.08   16.90
   8  -2  -1  225.78   17.60
  -8   2   1  263.67   19.60
  -8   2   1  231.38   11.10
  -8   2   1  228.48   19.30
  -8   2   1  246.48   12.00
   7  -2  -1   17.90    5.20
   7  -2  -1   23.30    6.90
   7  -2  -1    3.70    5.80
  -7   2   1   13.90    3.20
  -7   2   1   14.60    8.10
  -7   2   1   21.60    8.70
  -7   2   1   13.90    4.00
   6  -2  -1  425.96   21.00
   6  -2  -1  429.36   19.70
   6  -2  -1  440.06   18.40
  -6   2   1  426.06   16.60
  -6   2   1  445.76   22.50
  -6   2   1  431.86   17.00
  -6   2   1  421.16   20.50
   5  -2  -1  897.51   32.40
   5  -2  -1  883.71   35.30
   5  -2  -1  861.31   33.00
   5  -2  -1  895.61   33.80
  -5   2   1  904.31   34.90
  -5   2   1  888.01   35.70
  -5   2   1  905.91   31.50
  -5   2   1  902.91   31.30
  -5   2   1  913.71   29.80
   4  -2  -1  607.24   22.20
   4  -2  -1  622.04   24.80
   4  -2  -1  596.24   23.60
   4  -2  -1  591.04   22.50
   4  -2  -1  606.74   20.60
  -4   2   1  620.64   20.60
  -4   2   1  591.74   21.50
  -4   2   1  600.74   24.00
  -4   2   1  596.14   25.00
  -4   2   1  586.34   21.30
   3  -2  -1 1406.06   52.29
   3  -2  -1 1485.95   52.79
   3  -2  -1 1600.54   54.09
   3  -2  -1 1599.04   53.09
  -3   2   1 1517.25   52.39
  -3   2   1 1679.23   52.09
  -3   2   1 1626.34   54.69
  -3   2   1 1504.05   52.29
  -3   2   1 1637.64   55.59
   2  -2  -1   12.20    1.80
   2  -2  -1   12.10    2.90
   2  -2  -1   12.80    2.00
   2  -2  -1   12.60    2.70
  -2   2   1   12.30    1.90
  -2   2   1   15.30    3.50
  -2   2   1   13.10    2.80
   1  -2  -1 9999.00  329.87
   0  -2  -1 2936.61   95.89
   0  -2  -1 2846.32   96.99
   0  -2  -1 2690.03   96.99
   0  -2  -1 2982.20   96.89
   0   2   1 2926.21   96.29
   0   2   1 2924.81   96.89
   0   2   1 2818.32   95.79
   0   2   1 3027.10   97.09
  -1  -2  -1  447.36   15.70
  -1  -2  -1  460.85   16.70
  -1  -2  -1  445.66   17.80
  -1  -2  -1  451.95   17.40
  -1  -2  -1  441.96   16.40
   1   2   1  460.45   18.00
   1   2   1  459.05   16.30
   1   2   1  463.95   17.30
  -3  -2  -1 4646.24  154.48
  -3  -2  -1 4679.33  155.68
  -3  -2  -1 4621.84  155.58
   3   2   1 4549.65  154.48
   3   2   1 4605.34  156.08
   3   2   1 4841.72  153.38
   3   2   1 4630.04  154.78
   3   2   1 4628.04  155.88
  -4  -2  -1 2739.03   94.19
  -4  -2  -1 2743.03   92.69
   4   2   1 2704.03   94.69
   4   2   1 2811.82   94.79
   4   2   1 2787.32   91.09
   4   2   1 2689.03   92.69
  -5  -2  -1  238.38   14.40
  -5  -2  -1  255.17   12.10
  -5  -2  -1  266.57   14.40
   5   2   1  245.78   14.20
   5   2   1  256.17   12.50
   5   2   1  241.58   14.30
   5   2   1  249.78    9.70
  -6  -2  -1  235.58   11.20
  -6  -2  -1  262.57   12.90
  -6  -2  -1  240.18   15.20
  -6  -2  -1  248.78   15.50
   6   2   1  252.47   15.80
   6   2   1  252.57   16.20
   6   2   1  268.57   13.40
   6   2   1  276.77    9.70
  -7  -2  -1   -2.70    7.10
  -7  -2  -1    0.50    2.30
  -7  -2  -1   15.60    7.70
  -7  -2  -1   -3.60    4.00
  -7  -2  -1   -4.80    5.70
   7   2   1    3.80    1.30
   7   2   1    0.40    6.40
   7   2   1   -7.40    6.60
   7   2   1   -0.90    6.20
   7   2   1   -2.50    5.20
  -8  -2  -1  338.77   20.70
  -8  -2  -1  329.67   12.20
  -8  -2  -1  338.57   21.00
  -8  -2  -1  329.17   18.40
  -8  -2  -1  328.97   16.70
   8   2   1  325.17   17.10
   8   2   1  279.97   20.50
   8   2   1  301.17   19.60
   8   2   1  317.87   20.60
  -9  -2  -1   48.80   11.70
  -9  -2  -1   39.20    8.80
  -9  -2  -1   34.70    7.20
   9   2   1   51.09    8.90
   9   2   1   59.69    9.80
   9   2   1   60.49   13.00
   9   2   1   52.99   12.20
 -10  -2  -1   36.00   12.90
 -10  -2  -1   49.80   10.10
 -10  -2  -1   27.10    7.60
  10   2   1   41.80   15.10
  10   2   1   28.40    9.50
  10   2   1   57.89   11.00
 -11  -2  -1   11.90    9.50
 -11  -2  -1    1.90   12.40
  11   2   1    5.50    9.60
  11   2   1    4.00   16.50
  11   2   1   30.70   21.50
  11   2   1   59.19   28.40
  11  -3  -1   80.09   12.80
 -11   3   1   80.99   19.90
 -11   3   1   45.10   16.70
  10  -3  -1   91.29   12.20
  10  -3  -1  101.49   18.70
 -10   3   1  106.99   17.80
 -10   3   1  115.09   17.30
 -10   3   1  110.19   10.10
   9  -3  -1   92.49   12.30
   9  -3  -1  101.49   13.50
   9  -3  -1   94.09   15.10
  -9   3   1  100.89    8.40
  -9   3   1  131.69   17.30
  -9   3   1  113.79   14.40
   8  -3  -1  720.53   29.20
   8  -3  -1  716.83   31.10
   8  -3  -1  631.74   31.80
  -8   3   1  684.13   25.80
  -8   3   1  718.03   33.70
  -8   3   1  662.93   33.50
   7  -3  -1    1.50    5.60
   7  -3  -1    3.20    5.10
   7  -3  -1    6.20    6.60
  -7   3   1    3.60    8.50
  -7   3   1   -0.90    8.20
  -7   3   1    1.00    2.80
  -7   3   1    5.50    3.80
   6  -3  -1  886.11   32.50
   6  -3  -1  995.30   39.60
   6  -3  -1  997.40   36.40
   6  -3  -1  969.60   36.90
  -6   3   1 1000.20   39.60
  -6   3   1 1006.90   33.00
  -6   3   1 1000.30   40.60
  -6   3   1 1001.60   34.80
  -6   3   1  955.90   34.40
   5  -3  -1  296.57   15.00
   5  -3  -1  305.97   11.30
   5  -3  -1  303.07   13.60
   5  -3  -1  296.67   13.90
  -5   3   1  283.97   15.50
  -5   3   1  287.47   12.60
  -5   3   1  288.57   17.40
  -5   3   1  309.07   11.30
  -5   3   1  292.77   12.00
   4  -3  -1 2254.37   76.89
   4  -3  -1 2180.48   75.99
   4  -3  -1 2239.48   76.99
   4  -3  -1 2315.17   78.19
  -4   3   1 2355.16   75.59
  -4   3   1 2376.26   80.49
  -4   3   1 2286.27   78.99
  -4   3   1 2221.78   75.89
  -4   3   1 2159.58   76.09
   3  -3  -1 1735.73   59.59
   3  -3  -1 1720.43   58.39
   3  -3  -1 1784.02   60.69
   3  -3  -1 1742.83   58.79
   3  -3  -1 1590.24   58.29
  -3   3   1 1797.12   61.69
  -3   3   1 1650.83   57.99
  -3   3   1 1690.03   57.89
  -3   3   1 1746.63   60.29
   2  -3  -1  353.16   15.40
   2  -3  -1  348.47   13.30
   2  -3  -1  329.87   14.00
   2  -3  -1  349.27   13.90
  -2   3   1  352.76   13.20
  -2   3   1  350.76   15.80
  -2   3   1  343.37   13.20
  -2   3   1  332.37   14.80
   1  -3  -1 3165.98  105.09
   1  -3  -1 2834.32  105.09
   1  -3  -1 3115.89  104.39
   1  -3  -1 3136.49  105.99
   1  -3  -1 3124.59  104.99
  -1   3   1 3112.39  104.29
  -1   3   1 3233.98  106.49
  -1   3   1 3233.58  104.69
  -1   3   1 3264.87  105.79
   0  -3  -1   13.30    2.40
   0  -3  -1   13.10    3.50
   0  -3  -1   15.40    3.20
   0   3   1   14.00    2.60
   0   3   1   14.80    3.70
   0   3   1   13.20    2.90
   0   3   1   19.50    4.10
  -1  -3  -1 2124.79   71.69
  -1  -3  -1 2165.58   72.99
  -1  -3  -1 2088.99   73.69
   1   3   1 2112.69   72.19
   1   3   1 2116.29   73.49
   1   3   1 2090.79   71.59
   1   3   1 2168.48   72.79
  -2  -3  -1   63.69    8.30
  -2  -3  -1   48.60    6.70
  -2  -3  -1   57.89    4.90
  -2  -3  -1   50.19    5.00
   2   3   1   55.39    6.40
   2   3   1   61.09    4.70
   2   3   1   53.29    7.00
   2   3   1   50.09    5.40
  -3  -3  -1 2237.18   75.99
  -3  -3  -1 2215.58   74.19
  -3  -3  -1 2180.68   75.89
   3   3   1 2139.79   74.09
   3   3   1 2162.08   77.49
   3   3   1 2284.67   74.39
   3   3   1 2121.89   75.89
   3   3   1 2084.59   72.69
  -4  -3  -1   48.90    6.10
  -4  -3  -1   49.80    7.40
  -4  -3  -1   44.20    6.30
  -4  -3  -1   33.20    4.80
   4   3   1   40.20    5.60
   4   3   1   52.79    6.90
   4   3   1   46.20    6.20
  -5  -3  -1  474.55   22.20
  -5  -3  -1  470.85   19.60
  -5  -3  -1  434.96   19.00
   5   3   1  494.25   20.00
   5   3   1  450.45   20.50
   5   3   1  487.95   22.20
  -6  -3  -1  652.33   29.00
  -6  -3  -1  649.14   28.30
  -6  -3  -1  657.03   25.90
  -6  -3  -1  618.24   24.70
   6   3   1  644.74   27.40
   6   3   1  623.94   29.10
   6   3   1  630.74   37.20
   6   3   1  612.04   24.20
   6   3   1  667.83   26.10
  -7  -3  -1 1099.19   43.40
  -7  -3  -1 1059.29   39.30
  -7  -3  -1 1095.29   44.10
  -7  -3  -1 1102.69   41.10
   7   3   1 1077.99   44.80
   7   3   1 1100.99   43.60
   7   3   1 1097.69   37.50
   7   3   1 1120.29   41.40
  -8  -3  -1  231.78   18.50
  -8  -3  -1  253.57   15.20
  -8  -3  -1  260.47   18.90
  -8  -3  -1  257.17   19.60
  -8  -3  -1  252.97   11.60
   8   3   1  247.18   18.70
   8   3   1  263.27   16.40
   8   3   1  235.38   19.80
   8   3   1  251.57    9.70
   8   3   1  230.88   18.60
  -9  -3  -1   54.69   13.00
  -9  -3  -1   50.99    4.80
  -9  -3  -1   62.69   11.10
  -9  -3  -1   67.89   12.70
  -9  -3  -1   61.89    8.60
   9   3   1   81.19   14.10
   9   3   1   57.49   12.80
   9   3   1   43.10   11.20
   9   3   1   53.19    9.70
 -10  -3  -1   17.00    7.90
 -10  -3  -1   38.10   15.40
 -10  -3  -1   19.50   11.40
 -10  -3  -1   21.90    9.70
  10   3   1   -4.00   11.30
  10   3   1   59.29   15.50
 -11  -3  -1    9.20   10.20
 -11  -3  -1    9.00    8.40
 -11  -3  -1   -2.20   11.90
  11   3   1   -7.10   17.60
  11   3   1   54.89   22.30
  11   3   1  -15.10    9.30
  10  -4  -1  203.58   21.70
  10  -4  -1  149.69   16.40
 -10   4   1  175.08   11.30
 -10   4   1  133.09   20.40
 -10   4   1  138.39   19.20
   9  -4  -1   40.00   12.80
   9  -4  -1   47.60    9.20
   9  -4  -1   51.59   10.90
  -9   4   1   73.29   16.80
  -9   4   1   51.69    5.90
  -9   4   1   40.40    5.70
  -9   4   1   55.79   12.00
   8  -4  -1  106.39   13.30
   8  -4  -1  132.39   12.50
   8  -4  -1  113.39   14.80
  -8   4   1  118.69    9.40
  -8   4   1  128.89   17.80
  -8   4   1  122.29    7.70
  -8   4   1   99.79   16.70
   7  -4  -1  324.67   17.40
   7  -4  -1  305.17   17.20
   7  -4  -1  321.27   18.70
   7  -4  -1  287.37   16.80
   7  -4  -1  302.27   11.60
  -7   4   1  348.87   21.20
  -7   4   1  339.27   13.80
  -7   4   1  322.07   14.70
  -7   4   1  315.97   12.10
  -7   4   1  348.77   22.90
   6  -4  -1  564.14   23.40
   6  -4  -1  578.24   23.80
   6  -4  -1  584.64   26.20
   6  -4  -1  562.24   20.30
   6  -4  -1  569.04   24.90
  -6   4   1  550.24   26.60
  -6   4   1  528.45   21.00
  -6   4   1  558.64   20.30
  -6   4   1  538.45   21.60
  -6   4   1  546.15   28.60
   5  -4  -1 1322.37   46.70
   5  -4  -1 1266.87   45.60
   5  -4  -1 1267.07   45.90
   5  -4  -1 1316.77   48.90
   5  -4  -1 1265.97   44.10
  -5   4   1 1206.38   44.00
  -5   4   1 1244.48   44.50
  -5   4   1 1255.97   47.80
  -5   4   1 1300.87   49.60
   4  -4  -1   15.10    3.70
   4  -4  -1    9.80    4.20
   4  -4  -1   13.10    6.30
   4  -4  -1   23.70    4.80
   4  -4  -1   18.20    3.80
  -4   4   1   20.30    3.10
  -4   4   1   15.70    7.70
  -4   4   1   10.10    5.70
  -4   4   1   20.50    3.70
   3  -4  -1 2434.16   87.99
   3  -4  -1 2681.43   88.79
   3  -4  -1 2589.84   88.39
   3  -4  -1 2573.34   87.69
   3  -4  -1 2692.63   90.29
  -3   4   1 2617.34   89.49
  -3   4   1 2677.53   91.39
  -3   4   1 2563.34   87.29
  -3   4   1 2519.05   87.19
   2  -4  -1 3440.16  115.29
   2  -4  -1 3434.06  116.69
   2  -4  -1 3455.55  115.39
   2  -4  -1 3285.67  114.39
  -2   4   1 3529.25  117.59
  -2   4   1 3268.77  114.19
  -2   4   1 3323.47  114.49
  -2   4   1 3629.74  116.39
   1  -4  -1    7.90    3.70
   1  -4  -1    9.90    3.40
   1  -4  -1    5.60    2.80
   1  -4  -1   10.20    2.80
   1  -4  -1    6.10    3.60
  -1   4   1    8.80    2.80
  -1   4   1   12.90    3.40
  -1   4   1    7.80    3.10
  -1   4   1    8.10    4.20
   0  -4  -1 1647.64   57.79
   0  -4  -1 1466.55   57.29
   0  -4  -1 1632.64   58.59
   0  -4  -1 1664.33   56.49
   0   4   1 1679.73   57.49
   0   4   1 1738.63   58.49
   0   4   1 1694.73   58.29
   0   4   1 1649.04   56.49
  -1  -4  -1  381.96   17.90
  -1  -4  -1  448.96   19.00
  -1  -4  -1  413.16   17.00
  -1  -4  -1  435.16   20.00
   1   4   1  436.76   18.10
   1   4   1  454.15   19.40
   1   4   1  446.46   17.10
   1   4   1  440.26   18.10
  -2  -4  -1  650.73   26.20
  -2  -4  -1  647.24   24.60
  -2  -4  -1  578.84   25.20
  -2  -4  -1  636.44   27.40
  -2  -4  -1  685.53   24.10
   2   4   1  686.63   24.90
   2   4   1  663.43   26.30
   2   4   1  628.64   26.90
   2   4   1  668.23   24.80
  -3  -4  -1  202.98   11.80
  -3  -4  -1  221.48   11.40
  -3  -4  -1  245.38   11.50
  -3  -4  -1  240.18   14.00
  -3  -4  -1  214.98   13.00
   3   4   1  224.48   13.70
   3   4   1  247.88   11.40
   3   4   1  220.58   10.80
   3   4   1  224.58   10.90
   3   4   1  244.48   13.60
  -4  -4  -1 1071.49   41.50
  -4  -4  -1 1108.59   41.00
  -4  -4  -1 1079.09   38.80
  -4  -4  -1  954.20   38.80
   4   4   1 1065.89   38.70
   4   4   1 1079.29   43.40
   4   4   1 1061.79   38.80
   4   4   1 1041.90   41.10
  -5  -4  -1 1471.35   51.59
  -5  -4  -1 1526.15   53.79
  -5  -4  -1 1331.67   51.49
  -5  -4  -1 1430.46   54.19
   5   4   1 1465.25   57.29
   5   4   1 1435.76   52.29
   5   4   1 1388.66   54.29
   5   4   1 1451.65   51.79
  -6  -4  -1  837.72   35.90
  -6  -4  -1  802.22   32.10
  -6  -4  -1  849.72   32.60
   6   4   1  908.01   33.40
   6   4   1  781.82   38.00
   6   4   1  863.81   30.00
   6   4   1  808.92   33.90
  -7  -4  -1  925.51   39.90
  -7  -4  -1  942.61   36.30
  -7  -4  -1  886.21   38.80
  -7  -4  -1  939.81   35.30
   7   4   1  936.11   33.00
   7   4   1  930.81   40.10
   7   4   1  933.51   38.90
   7   4   1  945.41   36.80
  -8  -4  -1    8.70   10.50
  -8  -4  -1   21.40    9.10
  -8  -4  -1   23.30    5.20
  -8  -4  -1   20.60    7.80
  -8  -4  -1   31.20    9.90
   8   4   1   26.30    9.00
   8   4   1   20.10    7.70
   8   4   1   18.90    3.70
   8   4   1   24.50    9.70
  -9  -4  -1   66.19   13.00
  -9  -4  -1   50.89    9.00
  -9  -4  -1   56.99   12.00
  -9  -4  -1   47.90   13.80
  -9  -4  -1   45.70    6.80
   9   4   1   73.39   12.50
   9   4   1   53.29   10.50
   9   4   1   37.80   11.50
   9   4   1   54.89    5.40
 -10  -4  -1   -2.50   10.40
 -10  -4  -1   -5.60    3.20
 -10  -4  -1  -11.80    7.10
 -10  -4  -1    8.70   12.30
 -10  -4  -1   11.30   13.40
  10   4   1   32.90   13.20
  10   4   1   -2.80    9.00
  10   4   1  -13.90   15.60
 -11  -4  -1   -3.70   12.80
 -11  -4  -1   27.10    9.20
 -11  -4  -1   18.00   14.30
  11   4   1   27.40   10.90
  11   4   1   28.40   19.10
  10  -5  -1  140.89   18.90
  10  -5  -1  147.89   20.70
  10  -5  -1  209.28   21.00
 -10   5   1  179.38   25.60
 -10   5   1  210.08   20.70
 -10   5   1  153.78    9.00
   9  -5  -1   42.40   10.20
   9  -5  -1   70.89   14.30
   9  -5  -1   66.39   10.40
   9  -5  -1   28.20   14.20
  -9   5   1   62.79   17.30
  -9   5   1   52.29    6.40
  -9   5   1   45.20   13.30
  -9   5   1   44.60    6.30
   8  -5  -1  292.07   22.60
   8  -5  -1  267.97   10.90
   8  -5  -1  301.37   18.90
   8  -5  -1  293.37   18.40
  -8   5   1  309.67   14.90
  -8   5   1  302.67   11.90
  -8   5   1  332.57   27.60
  -8   5   1  285.47   23.10
   7  -5  -1    1.80    5.50
   7  -5  -1    6.20    2.70
   7  -5  -1   -3.90    9.40
   7  -5  -1    3.40    6.50
   7  -5  -1   -3.00    6.70
  -7   5   1    3.50    8.50
  -7   5   1   -0.60    3.30
  -7   5   1    4.00    3.20
  -7   5   1    2.40    4.80
  -7   5   1   20.10   11.60
   6  -5  -1  264.67   14.70
   6  -5  -1  293.37   12.50
   6  -5  -1  273.47   16.30
   6  -5  -1  277.57   18.90
   6  -5  -1  274.47   16.20
  -6   5   1  295.67   18.80
  -6   5   1  270.27   13.40
  -6   5   1  270.27   21.00
  -6   5   1  279.87   12.10
  -6   5   1  258.87   12.40
   5  -5  -1  331.17   15.90
   5  -5  -1  357.46   18.70
   5  -5  -1  362.36   17.40
   5  -5  -1  333.37   17.30
   5  -5  -1  352.56   15.10
  -5   5   1  315.77   17.80
  -5   5   1  345.87   15.50
  -5   5   1  349.67   22.20
  -5   5   1  344.57   14.60
   4  -5  -1 1463.85   55.09
   4  -5  -1 1459.35   51.79
   4  -5  -1 1417.06   51.89
   4  -5  -1 1484.65   52.99
   4  -5  -1 1500.15   52.89
  -4   5   1 1389.16   51.09
  -4   5   1 1532.95   56.99
  -4   5   1 1474.85   54.19
  -4   5   1 1492.85   51.09
   3  -5  -1  249.38   13.20
   3  -5  -1  254.17   13.00
   3  -5  -1  263.47   13.90
   3  -5  -1  263.17   12.50
   3  -5  -1  265.67   15.70
  -3   5   1  251.17   14.30
  -3   5   1  273.37   17.30
  -3   5   1  272.57   12.50
  -3   5   1  277.47   12.10
   2  -5  -1 1956.00   69.99
   2  -5  -1 1992.00   68.79
   2  -5  -1 2047.40   69.39
   2  -5  -1 1951.80   71.29
   2  -5  -1 1904.31   70.29
  -2   5   1 2032.20   71.99
  -2   5   1 2020.80   68.99
  -2   5   1 1997.30   68.59
  -2   5   1 2099.49   70.79
   1  -5  -1 6869.71  232.88
   1  -5  -1 7004.40  230.28
   1  -5  -1 6853.41  231.68
   1  -5  -1 6406.16  231.28
   1  -5  -1 7108.39  230.68
  -1   5   1 7067.09  232.88
  -1   5   1 6970.40  230.18
  -1   5   1 7038.60  230.98
  -1   5   1 7105.69  232.18
   0  -5  -1 1711.13   64.19
   0  -5  -1 1594.44   62.29
   0  -5  -1 1824.12   61.49
   0  -5  -1 1805.12   63.29
   0   5   1 1794.72   61.49
   0   5   1 1792.62   63.39
   0   5   1 1768.22   63.59
   0   5   1 1880.61   62.69
  -1  -5  -1 1501.05   52.59
  -1  -5  -1 1432.96   55.49
  -1  -5  -1 1388.96   53.69
  -1  -5  -1 1490.45   54.39
   1   5   1 1518.45   55.29
   1   5   1 1542.85   54.29
   1   5   1 1554.24   52.79
   1   5   1 1537.15   53.89
  -2  -5  -1  147.19   12.00
  -2  -5  -1  138.29   13.70
  -2  -5  -1  140.69    9.30
  -2  -5  -1  130.59    9.30
  -2  -5  -1  161.58    9.10
   2   5   1  159.38   10.10
   2   5   1  160.88   10.40
   2   5   1  158.38   10.30
   2   5   1  150.08   11.00
  -3  -5  -1   -3.80    4.10
  -3  -5  -1    0.10    4.20
  -3  -5  -1   -3.40    4.20
  -3  -5  -1   -4.30    3.70
   3   5   1    7.90    6.90
   3   5   1   -7.60    4.40
   3   5   1   -7.90    4.70
   3   5   1    3.20    4.30
  -4  -5  -1  100.09    9.70
  -4  -5  -1  130.29   12.30
  -4  -5  -1  129.59    9.80
  -4  -5  -1  107.69   11.20
   4   5   1  131.59   10.60
   4   5   1  120.99   11.70
   4   5   1  117.99   13.40
   4   5   1  110.69    8.40
  -5  -5  -1   12.20    8.80
  -5  -5  -1   20.80    5.70
  -5  -5  -1   21.50    5.40
  -5  -5  -1   21.40    6.80
   5   5   1   13.40    6.60
   5   5   1   13.30    7.30
   5   5   1   16.10    5.80
   5   5   1   30.10    5.70
  -6  -5  -1  455.25   21.30
  -6  -5  -1  486.45   21.70
  -6  -5  -1  483.15   23.30
  -6  -5  -1  466.65   25.40
   6   5   1  432.16   27.30
   6   5   1  445.96   18.60
   6   5   1  419.46   21.30
   6   5   1  467.95   22.10
   6   5   1  465.85   24.60
  -7  -5  -1  153.28   17.60
  -7  -5  -1  150.78   11.80
  -7  -5  -1  131.69   17.40
   7   5   1  131.29    8.90
   7   5   1  150.48   13.50
   7   5   1  132.39   13.50
  -8  -5  -1  367.46   19.20
  -8  -5  -1  338.87   24.50
  -8  -5  -1  333.37   24.40
  -8  -5  -1  325.57   16.80
   8   5   1  306.17   28.30
   8   5   1  341.87   21.20
   8   5   1  338.37   20.30
   8   5   1  306.87   14.10
   8   5   1  283.87   22.70
  -9  -5  -1   26.10    6.40
  -9  -5  -1   39.00    8.70
  -9  -5  -1   42.90   25.10
  -9  -5  -1   60.19   12.30
  -9  -5  -1   22.40   13.00
   9   5   1   32.90   12.10
   9   5   1   46.30    5.80
   9   5   1   51.69   19.50
 -10  -5  -1   35.50    9.10
 -10  -5  -1   49.80   15.90
 -10  -5  -1   35.40    6.20
 -10  -5  -1   38.60   13.20
 -10  -5  -1   41.30   14.30
  10   5   1   33.70   10.50
  10   5   1   47.40   15.80
  10  -6  -1    9.90   10.70
  10  -6  -1   19.70   11.50
 -10   6   1    9.10    4.70
 -10   6   1   19.80   14.40
 -10   6   1   24.00   20.90
   9  -6  -1  257.57   25.20
   9  -6  -1  263.77   21.00
   9  -6  -1  294.57   21.80
   9  -6  -1  265.17   24.10
  -9   6   1  275.07   25.50
  -9   6   1  324.57   33.30
   8  -6  -1  104.79   14.20
   8  -6  -1   79.79   11.80
   8  -6  -1   83.49   19.00
   8  -6  -1   83.19    6.50
   8  -6  -1  101.29   12.90
  -8   6   1   83.49    7.10
  -8   6   1   89.39   16.20
  -8   6   1   92.99   19.10
  -8   6   1   75.19    9.90
  -8   6   1   79.59    7.90
   7  -6  -1  422.56   22.60
   7  -6  -1  443.36   22.90
   7  -6  -1  451.65   22.10
   7  -6  -1  413.66   26.50
  -7   6   1  434.36   17.80
  -7   6   1  408.96   18.10
  -7   6   1  426.76   19.30
  -7   6   1  458.25   26.40
  -7   6   1  471.15   30.00
   6  -6  -1  223.78   15.20
   6  -6  -1  229.08   14.10
   6  -6  -1  244.08   19.20
   6  -6  -1  236.98   16.00
   6  -6  -1  234.98   12.20
  -6   6   1  222.48   13.20
  -6   6   1  233.78   18.50
  -6   6   1  242.68   11.80
  -6   6   1  233.68   12.00
  -6   6   1  243.58   22.20
   5  -6  -1  192.68   16.50
   5  -6  -1  173.18   13.30
   5  -6  -1  169.28   11.60
   5  -6  -1  189.88   10.70
  -5   6   1  182.88   10.10
  -5   6   1  193.78   19.20
  -5   6   1  177.58   15.20
  -5   6   1  177.18   11.30
   4  -6  -1  172.38   11.60
   4  -6  -1  171.88   10.90
   4  -6  -1  177.68   13.40
   4  -6  -1  172.48   12.70
   4  -6  -1  180.28   10.80
  -4   6   1  180.68   12.40
  -4   6   1  177.68   10.10
  -4   6   1  189.58   17.60
  -4   6   1  163.58   11.00
   3  -6  -1   42.60    5.60
   3  -6  -1   43.80    8.10
   3  -6  -1   43.00    7.30
   3  -6  -1   51.19    7.20
   3  -6  -1   49.20    6.40
  -3   6   1   48.10    6.30
  -3   6   1   43.30   10.20
  -3   6   1   41.30    6.00
  -3   6   1   47.90    7.90
   2  -6  -1 1477.95   55.99
   2  -6  -1 1517.55   56.69
   2  -6  -1 1536.75   55.19
   2  -6  -1 1535.25   54.89
   2  -6  -1 1591.74   58.59
  -2   6   1 1521.55   55.19
  -2   6   1 1584.64   58.99
  -2   6   1 1575.04   54.99
  -2   6   1 1651.23   57.39
   1  -6  -1   71.39    9.20
   1  -6  -1   68.79    7.40
   1  -6  -1   69.29    9.90
   1  -6  -1   63.99    7.10
   1  -6  -1   66.99    8.50
  -1   6   1   85.99   10.50
  -1   6   1   70.19    7.70
  -1   6   1   86.69    9.30
  -1   6   1   54.69    7.90
   0  -6  -1  149.69   12.70
   0  -6  -1  149.79   10.30
   0  -6  -1  160.48    9.90
   0  -6  -1  163.28   14.00
   0   6   1  151.98   13.00
   0   6   1  144.59   11.10
   0   6   1  166.08   11.00
   0   6   1  160.78   10.70
  -1  -6  -1   46.80    7.30
  -1  -6  -1   52.69   10.20
  -1  -6  -1   55.89    7.40
  -1  -6  -1   51.59    7.90
   1   6   1   51.79    7.50
   1   6   1   56.29    8.70
   1   6   1   46.50    8.10
   1   6   1   44.90    6.70
  -2  -6  -1  236.38   14.90
  -2  -6  -1  258.47   16.90
  -2  -6  -1  238.68   16.30
  -2  -6  -1  269.47   13.80
  -2  -6  -1  261.37   13.30
   2   6   1  276.57   14.80
   2   6   1  278.17   13.60
   2   6   1  244.78   15.10
   2   6   1  244.98   16.40
  -3  -6  -1   86.89   10.40
  -3  -6  -1  103.29    9.00
  -3  -6  -1   99.69   12.50
  -3  -6  -1   95.19   12.40
  -3  -6  -1  113.39    9.50
   3   6   1  122.59   10.20
   3   6   1   96.49   10.40
   3   6   1  102.99   10.40
   3   6   1   84.39   12.10
  -4  -6  -1  324.67   15.50
  -4  -6  -1  310.37   19.10
  -4  -6  -1  271.87   16.20
  -4  -6  -1  289.27   14.80
  -4  -6  -1  288.37   20.10
   4   6   1  317.97   16.70
   4   6   1  266.57   20.10
   4   6   1  296.97   14.70
   4   6   1  275.67   17.40
  -5  -6  -1  127.29   11.80
  -5  -6  -1  169.08   15.00
  -5  -6  -1  136.09   16.80
  -5  -6  -1  142.29   11.80
   5   6   1  136.39   12.40
   5   6   1  132.69   14.10
   5   6   1  123.99   14.20
  -6  -6  -1   62.49    8.60
  -6  -6  -1   58.39   10.20
  -6  -6  -1   71.69   13.30
  -6  -6  -1   72.39    9.70
   6   6   1   71.69   13.60
   6   6   1   98.89   12.80
   6   6   1   61.49    9.20
   6   6   1   81.09   10.70
  -7  -6  -1   40.30   13.40
  -7  -6  -1   12.50    7.00
  -7  -6  -1   10.50    7.10
   7   6   1   28.20    8.10
   7   6   1   10.60   12.90
   7   6   1   24.40    8.60
   7   6   1    7.20    9.50
   7   6   1   24.30    5.60
  -8  -6  -1   45.00    8.70
  -8  -6  -1   37.70   14.30
  -8  -6  -1   51.59   13.20
  -8  -6  -1   38.20    8.30
   8   6   1   46.20   10.30
   8   6   1   16.50   11.00
   8   6   1   30.70    9.80
   8   6   1   41.10    6.20
   8   6   1   33.80   17.20
  -9  -6  -1  186.18   24.50
  -9  -6  -1  253.87   18.20
  -9  -6  -1  273.57   25.10
  -9  -6  -1  233.68   16.10
   9   6   1  224.28   28.30
   9   6   1  261.57   23.90
   9   6   1  238.48   12.40
   9   6   1  272.57   20.60
 -10  -6  -1   45.60   25.60
 -10  -6  -1   25.30    9.60
 -10  -6  -1    3.80   12.60
 -10  -6  -1   -9.20   13.80
  10   6   1   13.20    5.10
  10   6   1   -9.70   10.60
  10   6   1   21.30   16.40
   9  -7  -1    3.20    3.50
   9  -7  -1   16.00   10.30
   9  -7  -1   20.80   14.90
  -9   7   1    3.40    4.60
  -9   7   1    4.20    6.50
  -9   7   1    8.90   18.90
  -9   7   1   -6.90    4.40
  -9   7   1   25.20   14.00
   8  -7  -1  471.45   26.10
   8  -7  -1  462.25   19.20
   8  -7  -1  487.15   30.70
   8  -7  -1  432.26   26.10
   8  -7  -1  467.45   24.90
  -8   7   1  468.15   29.90
  -8   7   1  423.66   20.70
  -8   7   1  424.96   18.90
  -8   7   1  464.55   34.70
   7  -7  -1  160.08   13.80
   7  -7  -1  165.18   16.40
   7  -7  -1  150.88   20.00
   7  -7  -1  170.48   10.70
  -7   7   1  166.58   12.60
  -7   7   1  141.99   10.20
  -7   7   1  160.68   19.00
  -7   7   1  148.39   10.50
  -7   7   1  147.59   21.30
   6  -7  -1  931.61   37.30
   6  -7  -1  946.91   38.10
   6  -7  -1  933.41   35.80
   6  -7  -1  911.91   42.20
   6  -7  -1  953.60   39.30
  -6   7   1  912.81   39.70
  -6   7   1  923.41   45.20
  -6   7   1  917.51   34.80
  -6   7   1  951.30   35.80
   5  -7  -1   60.69    7.90
   5  -7  -1   68.79   12.80
   5  -7  -1   59.09    9.70
   5  -7  -1   72.49    8.70
   5  -7  -1   69.99    8.40
  -5   7   1   63.29    7.90
  -5   7   1   74.49   15.20
  -5   7   1   59.89    6.80
   4  -7  -1   37.00    6.50
   4  -7  -1   39.40    8.90
   4  -7  -1   31.10    8.00
   4  -7  -1   30.60    6.60
  -4   7   1   34.50    5.60
  -4   7   1   18.60   12.00
  -4   7   1   33.70    6.50
   3  -7  -1  919.91   39.80
   3  -7  -1  961.00   36.50
   3  -7  -1  973.60   38.80
   3  -7  -1  937.11   37.60
   3  -7  -1  961.50   36.70
  -3   7   1  938.31   40.80
  -3   7   1  917.61   47.70
  -3   7   1  988.30   36.50
  -3   7   1  992.10   36.60
   2  -7  -1   -0.60    5.60
   2  -7  -1    7.50    4.50
   2  -7  -1    6.20    4.70
   2  -7  -1    0.20    5.90
   2  -7  -1    7.60    8.20
  -2   7   1   -0.50    6.60
  -2   7   1    3.60    4.60
  -2   7   1    8.50    9.10
  -2   7   1   -0.70    5.10
   1  -7  -1 1049.09   39.20
   1  -7  -1 1040.60   42.10
   1  -7  -1 1057.19   39.50
   1  -7  -1 1026.50   43.00
   1  -7  -1  970.00   40.80
  -1   7   1 1059.79   43.20
  -1   7   1 1120.79   40.70
  -1   7   1 1069.69   39.70
  -1   7   1 1073.49   41.90
   0  -7  -1  424.16   23.40
   0  -7  -1  439.86   22.00
   0  -7  -1  448.36   23.50
   0  -7  -1  451.85   20.40
   0   7   1  462.55   21.90
   0   7   1  490.75   24.10
   0   7   1  461.25   22.30
   0   7   1  494.55   21.10
  -1  -7  -1  275.67   14.70
  -1  -7  -1  245.38   19.20
  -1  -7  -1  254.67   17.70
  -1  -7  -1  252.07   16.10
   1   7   1  267.67   17.30
   1   7   1  280.77   15.50
   1   7   1  276.87   17.40
   1   7   1  286.27   16.90
  -2  -7  -1  206.88   13.00
  -2  -7  -1  205.98   14.80
  -2  -7  -1  201.08   18.70
  -2  -7  -1  186.08   14.20
  -2  -7  -1  216.48   12.60
   2   7   1  203.28   12.50
   2   7   1  204.48   15.30
   2   7   1  199.98   14.60
   2   7   1  181.38   14.80
  -3  -7  -1   97.59   11.60
  -3  -7  -1   82.69   14.50
  -3  -7  -1   90.09   11.80
  -3  -7  -1   75.49    9.90
  -3  -7  -1   89.89    9.80
   3   7   1   87.49   10.60
   3   7   1   90.59   11.30
   3   7   1   73.79    9.40
  -4  -7  -1  169.18   14.60
  -4  -7  -1  159.98   18.30
  -4  -7  -1  177.48   13.20
  -4  -7  -1  162.18   14.20
  -4  -7  -1  186.58   13.30
   4   7   1  197.18   18.10
   4   7   1  173.78   12.90
   4   7   1  208.78   14.80
   4   7   1  186.38   14.10
  -5  -7  -1    4.60   10.60
  -5  -7  -1   -0.90    7.70
  -5  -7  -1   15.50    6.40
  -5  -7  -1    2.50    8.90
   5   7   1   -1.20    7.80
   5   7   1   -0.40    7.10
   5   7   1   13.00    5.60
   5   7   1   -7.50    7.60
  -6  -7  -1  330.57   24.70
  -6  -7  -1  311.37   18.50
  -6  -7  -1  336.47   19.60
  -6  -7  -1  312.57   21.40
   6   7   1  365.96   20.90
   6   7   1  325.87   26.10
   6   7   1  281.97   21.90
  -7  -7  -1   52.89   11.60
  -7  -7  -1   78.59   10.40
  -7  -7  -1   53.69   15.00
  -7  -7  -1   63.19   10.30
   7   7   1   56.29    7.90
   7   7   1   57.19   23.60
   7   7   1   51.49   16.00
   7   7   1   61.49   11.10
  -8  -7  -1    5.50   13.80
  -8  -7  -1    9.60    8.00
  -8  -7  -1    2.00    7.90
   8   7   1   -2.20    5.20
   8   7   1   -5.40   11.50
   8   7   1   17.20    9.80
   8   7   1   26.40   13.60
  -9  -7  -1   98.09   17.30
  -9  -7  -1   80.69   15.30
  -9  -7  -1   71.79   11.10
  -9  -7  -1   72.49   19.90
   9   7   1   82.29   13.60
   9  -8  -1   11.20    5.00
   9  -8  -1    5.80   11.20
   9  -8  -1    1.00   12.00
   9  -8  -1   11.60   14.60
  -9   8   1   13.70    7.40
  -9   8   1   25.00   12.50
  -9   8   1   15.20    5.80
  -9   8   1   16.60   19.90
   8  -8  -1  171.78   19.40
   8  -8  -1  172.28   11.90
   8  -8  -1  177.08   17.50
   8  -8  -1  172.28   19.30
  -8   8   1  160.48   11.40
  -8   8   1  190.28   14.90
  -8   8   1  135.59   23.10
  -8   8   1  190.98   23.50
   7  -8  -1   27.30   11.00
   7  -8  -1   18.00   10.10
   7  -8  -1   15.00    7.60
   7  -8  -1    9.40    6.00
  -7   8   1   11.30    5.90
  -7   8   1    7.90    5.20
  -7   8   1    8.00    7.40
   6  -8  -1  353.96   26.00
   6  -8  -1  328.17   17.80
   6  -8  -1  319.17   19.40
   6  -8  -1  336.07   22.10
   6  -8  -1  335.57   19.80
  -6   8   1  340.27   16.70
  -6   8   1  332.67   18.30
  -6   8   1  309.67   29.30
   5  -8  -1  367.16   20.30
   5  -8  -1  385.96   20.00
   5  -8  -1  422.56   23.20
   5  -8  -1  375.66   20.60
   5  -8  -1  399.16   26.40
  -5   8   1  427.46   20.50
  -5   8   1  387.66   18.30
  -5   8   1  423.56   29.60
   4  -8  -1   11.40    8.10
   4  -8  -1    3.90   10.10
   4  -8  -1    3.00    5.80
   4  -8  -1    3.30    5.40
   4  -8  -1   -3.90    6.70
  -4   8   1    5.50    6.20
  -4   8   1    0.00    9.00
  -4   8   1    3.70    4.90
   3  -8  -1    5.80    7.20
   3  -8  -1   -3.10    4.60
   3  -8  -1   -0.10    9.70
   3  -8  -1    2.30    4.90
  -3   8   1    2.00    7.40
  -3   8   1    4.00    6.00
  -3   8   1   -2.70    5.00
  -3   8   1   -5.20   10.70
   2  -8  -1  728.93   33.10
   2  -8  -1  706.33   29.60
   2  -8  -1  726.33   29.40
   2  -8  -1  686.93   33.50
  -2   8   1  725.43   30.00
  -2   8   1  749.23   35.50
  -2   8   1  757.22   32.70
  -2   8   1  730.33   30.40
   1  -8  -1  106.09   14.60
   1  -8  -1  137.39   11.50
   1  -8  -1  102.19   13.10
   1  -8  -1  148.29   11.00
   1  -8  -1  114.39   13.60
  -1   8   1  118.09   11.80
  -1   8   1  121.49   11.70
  -1   8   1  129.19   12.00
  -1   8   1  132.59   16.60
   0  -8  -1  948.41   39.40
   0  -8  -1 1044.20   42.00
   0  -8  -1  957.90   42.20
   0  -8  -1 1003.00   37.60
   0   8   1  939.41   43.70
   0   8   1  991.90   40.10
   0   8   1  915.91   40.40
   0   8   1  978.90   38.20
  -1  -8  -1  301.87   15.90
  -1  -8  -1  320.77   23.30
  -1  -8  -1  305.77   18.90
  -1  -8  -1  333.57   21.00
   1   8   1  349.96   19.60
   1   8   1  313.87   16.60
   1   8   1  313.47   20.40
   1   8   1  282.77   20.60
  -2  -8  -1   22.40   12.10
  -2  -8  -1   36.70    8.80
  -2  -8  -1   38.00    7.40
  -2  -8  -1   34.80    8.80
  -2  -8  -1   45.80    7.80
   2   8   1   40.30    9.50
   2   8   1   37.00    8.20
   2   8   1   36.30    8.60
   2   8   1   36.70    9.10
  -3  -8  -1  194.78   14.00
  -3  -8  -1  190.68   18.50
  -3  -8  -1  180.58   15.10
  -3  -8  -1  210.38   18.20
  -3  -8  -1  206.38   14.20
   3   8   1  202.78   16.30
   3   8   1  180.28   16.70
   3   8   1  194.48   15.40
   3   8   1  180.18   18.20
  -4  -8  -1   21.70    7.90
  -4  -8  -1    4.40    6.20
  -4  -8  -1   15.90    7.90
  -4  -8  -1    7.00    9.00
   4   8   1   18.10    8.20
   4   8   1   18.40    8.50
   4   8   1   21.20    9.60
  -5  -8  -1   26.90    8.70
  -5  -8  -1   39.40   14.10
  -5  -8  -1   27.00    7.20
  -5  -8  -1   20.60   10.10
   5   8   1   29.40    7.80
   5   8   1   25.20   20.10
   5   8   1   17.30    9.00
  -6  -8  -1   92.39   13.40
  -6  -8  -1   70.69   16.80
  -6  -8  -1   76.59   11.90
  -6  -8  -1   67.89   10.40
   6   8   1   60.99   12.40
   6   8   1   75.39   10.60
   6   8   1   66.49   15.00
  -7  -8  -1   58.19   13.20
  -7  -8  -1   64.19   11.80
  -7  -8  -1   35.70   13.50
   7   8   1   48.90   14.30
   7   8   1   29.60   17.70
   7   8   1   49.30    7.80
   7   8   1   46.20   11.90
  -8  -8  -1   14.70    9.90
  -8  -8  -1   21.60   15.40
  -8  -8  -1   14.80    9.60
   8   8   1   -2.20   10.80
   8  -9  -1   -1.50   13.60
   8  -9  -1    8.60   11.20
   8  -9  -1   -6.30    6.40
   8  -9  -1    2.30   11.70
   8  -9  -1   37.30   16.50
  -8   9   1    4.30    6.30
  -8   9   1   -2.50    6.10
  -8   9   1    0.10   19.20
   7  -9  -1   52.89   17.20
   7  -9  -1   42.50   11.30
   7  -9  -1   68.39    9.50
   7  -9  -1   73.69   11.10
  -7   9   1   48.60    9.30
  -7   9   1   67.79    9.20
  -7   9   1   43.00    8.00
  -7   9   1   36.90   15.90
   6  -9  -1   82.39   15.00
   6  -9  -1   87.59   13.70
   6  -9  -1   79.29   10.60
   6  -9  -1   50.79   10.10
  -6   9   1   80.69   10.20
  -6   9   1   72.29   16.90
   5  -9  -1  145.19   17.10
   5  -9  -1  104.89   13.20
   5  -9  -1  131.29   16.70
   5  -9  -1  117.89   13.10
   5  -9  -1  131.19   13.30
  -5   9   1  125.29   13.90
  -5   9   1  125.49   20.50
   4  -9  -1  124.19   12.50
   4  -9  -1  124.79   13.20
   4  -9  -1   88.99   13.40
   4  -9  -1  103.29   12.10
   4  -9  -1  108.29   16.50
  -4   9   1  120.49   14.00
  -4   9   1  102.19   14.30
  -4   9   1   98.79   18.00
   3  -9  -1  409.66   22.00
   3  -9  -1  385.46   20.50
   3  -9  -1  351.36   23.90
   3  -9  -1  382.76   24.30
  -3   9   1  398.96   20.70
  -3   9   1  413.76   23.20
  -3   9   1  415.26   28.40
  -3   9   1  420.36   21.70
   2  -9  -1    3.30    5.60
   2  -9  -1    4.40    8.30
   2  -9  -1    8.40    8.10
   2  -9  -1   15.10    9.40
   2  -9  -1   16.80    6.00
  -2   9   1    5.50    7.20
  -2   9   1   -2.00    8.60
  -2   9   1    1.50    6.50
  -2   9   1    8.50    9.30
   1  -9  -1   93.49   11.00
   1  -9  -1  114.89   13.50
   1  -9  -1   88.19   13.10
   1  -9  -1   75.59   15.00
   1  -9  -1   97.59   11.30
  -1   9   1   97.79   15.30
  -1   9   1  113.09   12.20
  -1   9   1  114.29   14.20
  -1   9   1   99.19   12.50
   0  -9  -1   21.30   12.10
   0  -9  -1    5.90    6.20
   0  -9  -1   10.10    9.30
   0  -9  -1    7.30    7.90
   0   9   1   14.40   10.40
   0   9   1    9.30    6.80
   0   9   1   16.50    7.40
   0   9   1   -1.40   10.40
  -1  -9  -1   85.19   11.50
  -1  -9  -1  114.29   16.90
  -1  -9  -1   94.29   13.90
  -1  -9  -1  115.49   11.80
   1   9   1  120.19   13.60
   1   9   1  107.79   13.70
   1   9   1   97.79   14.00
  -2  -9  -1  589.84   26.40
  -2  -9  -1  556.34   31.80
  -2  -9  -1  561.24   27.70
  -2  -9  -1  592.44   31.20
  -2  -9  -1  583.74   26.60
   2   9   1  555.84   29.30
   2   9   1  582.34   27.70
   2   9   1  567.44   29.70
   2   9   1  596.74   32.40
  -3  -9  -1    6.10   12.40
  -3  -9  -1    0.20    7.50
  -3  -9  -1   -4.80    7.60
  -3  -9  -1   -5.30    5.90
  -3  -9  -1   -3.50    8.20
   3   9   1   -1.50    8.70
   3   9   1    4.90    9.60
   3   9   1   -6.80    9.30
  -4  -9  -1  310.37   20.10
  -4  -9  -1  226.08   22.20
  -4  -9  -1  243.38   17.30
  -4  -9  -1  254.97   18.10
   4   9   1  243.68   24.00
   4   9   1  274.87   20.00
   4   9   1  274.17   19.50
  -5  -9  -1    9.90    9.00
  -5  -9  -1   10.20   11.70
  -5  -9  -1   -3.10   14.00
   5   9   1    0.20    8.50
   5   9   1   13.20   12.70
  -6  -9  -1  101.19   18.60
  -6  -9  -1   90.59   16.30
   6   9   1   72.79   12.70
   6   9   1   92.59   19.00
   6   9   1   61.69   15.10
  -7  -9  -1   21.60   11.10
  -7  -9  -1   -2.20   10.30
   7   9   1   20.20   18.80
   7   9   1   18.70    7.30
   7   9   1   18.60   10.30
  -8  -9  -1   24.80   11.30
  -8  -9  -1   13.00   12.10
  -8  -9  -1   45.00   17.40
   8   9   1   26.40   11.80
   8   9   1   22.60    7.90
   7 -10  -1    9.70   12.70
   7 -10  -1    2.40    8.90
   7 -10  -1    5.60   11.40
   7 -10  -1    5.50   17.60
  -7  10   1  -37.20   18.80
  -7  10   1    2.90    8.60
  -7  10   1    8.00    7.80
  -7  10   1  -11.00    6.80
   6 -10  -1   74.39   14.60
   6 -10  -1   98.39   12.80
   6 -10  -1   85.89   11.30
   6 -10  -1   68.99   11.60
   6 -10  -1   90.79   18.80
  -6  10   1   78.89   21.20
  -6  10   1   82.09   10.00
  -6  10   1   79.99   11.60
   5 -10  -1   45.70    9.70
   5 -10  -1   67.19   10.50
   5 -10  -1   73.99   17.10
   5 -10  -1   77.09   17.30
   5 -10  -1   65.29   11.20
  -5  10   1   56.59   10.00
  -5  10   1   56.39    9.30
  -5  10   1   40.30   17.20
   4 -10  -1  285.97   19.50
   4 -10  -1  315.77   23.90
   4 -10  -1  289.37   18.00
   4 -10  -1  285.97   31.10
   4 -10  -1  279.37   18.70
  -4  10   1  247.18   33.20
  -4  10   1  298.17   17.90
  -4  10   1  319.97   19.20
   3 -10  -1  107.59   12.50
   3 -10  -1  126.59   14.10
   3 -10  -1  121.69   14.50
   3 -10  -1  124.19   17.30
  -3  10   1  103.89   13.80
  -3  10   1  137.79   14.80
  -3  10   1  113.19   14.90
  -3  10   1  140.79   19.20
   2 -10  -1  675.03   34.40
   2 -10  -1  794.02   35.10
   2 -10  -1  761.02   32.80
   2 -10  -1  692.13   37.50
   2 -10  -1  730.43   37.10
  -2  10   1  798.92   38.40
  -2  10   1  748.93   36.40
  -2  10   1  788.62   33.20
  -2  10   1  726.43   33.30
   1 -10  -1   52.99    8.40
   1 -10  -1   49.70    9.70
   1 -10  -1   59.59   13.60
   1 -10  -1   68.39   13.60
  -1  10   1   57.49   10.40
  -1  10   1   72.59   12.30
  -1  10   1   47.20    9.90
  -1  10   1   52.29   14.50
   0 -10  -1   31.80    7.40
   0 -10  -1   25.80   12.10
   0 -10  -1   15.10   14.60
   0  10   1   36.90    9.30
   0  10   1   18.90    8.60
   0  10   1   25.40   12.70
   0  10   1   32.20   11.00
  -1 -10  -1   15.80   10.40
  -1 -10  -1   23.40   11.70
   1  10   1   15.50    9.50
   1  10   1   15.30   11.10
   1  10   1   -2.60    8.60
   1  10   1   16.60   12.00
  -2 -10  -1   69.79   18.00
  -2 -10  -1   91.59   11.80
  -2 -10  -1   79.79   15.00
   2  10   1   72.19   15.60
   2  10   1   66.29   11.40
   2  10   1   80.89   15.60
  -3 -10  -1  266.87   18.90
  -3 -10  -1  297.87   26.50
  -3 -10  -1  238.48   24.10
   3  10   1  265.17   22.30
   3  10   1  319.17   24.70
   3  10   1  267.87   23.10
  -4 -10  -1    7.70    7.80
  -4 -10  -1    4.70   10.00
  -4 -10  -1    3.20   10.00
  -4 -10  -1    3.40   11.50
   4  10   1   19.50    9.90
   4  10   1   -6.10   10.60
   4  10   1   33.10   14.30
  -5 -10  -1   36.10   10.30
  -5 -10  -1    8.40   15.60
  -5 -10  -1   36.50   12.20
  -5 -10  -1   13.40   11.20
   5  10   1   24.30   11.40
   5  10   1   51.09   17.50
   5  10   1   25.60   14.60
   5  10   1   19.30   11.00
  -6 -10  -1   21.50   12.00
  -6 -10  -1   -6.50   12.00
  -6 -10  -1    0.10   17.00
   6  10   1  -17.30   10.00
  -7 -10  -1   34.20   14.70
  -7 -10  -1    9.40   17.80
  -7 -10  -1    7.20   12.50
  -7 -10  -1   31.30   13.30
   7  10   1    9.30    7.90
   7  10   1   15.60   12.00
   6 -11  -1    9.00   12.90
   6 -11  -1    0.10    9.80
   6 -11  -1    0.90   16.50
   6 -11  -1   -5.30   10.10
  -6  11   1  -32.00   18.50
  -6  11   1    7.30   10.60
   5 -11  -1   59.19   14.20
   5 -11  -1   68.49   14.40
   5 -11  -1   47.60   16.70
   5 -11  -1   48.80   11.90
  -5  11   1   36.30    9.00
  -5  11   1   65.19   12.40
  -5  11   1   40.00   20.00
   4 -11  -1  144.59   20.50
   4 -11  -1  115.59   14.90
   4 -11  -1  126.99   14.40
   4 -11  -1  173.48   24.90
   4 -11  -1  121.79   15.50
  -4  11   1   93.99   12.70
  -4  11   1  113.39   19.50
  -4  11   1  114.39   15.50
   3 -11  -1   47.50   16.90
   3 -11  -1   31.40    8.60
   3 -11  -1   37.40   10.10
   3 -11  -1   29.20   13.30
   3 -11  -1   29.70   13.00
  -3  11   1   47.40   13.40
  -3  11   1   20.70    9.80
  -3  11   1   14.90   16.40
  -3  11   1   29.90   10.30
   2 -11  -1   23.80   16.10
   2 -11  -1   28.00    8.80
   2 -11  -1   32.70    8.20
   2 -11  -1   34.50   12.50
   2 -11  -1   20.60    9.30
  -2  11   1   10.20    9.80
  -2  11   1   16.40   10.00
  -2  11   1    0.30   26.40
   1 -11  -1    8.00   11.20
   1 -11  -1    8.80    7.00
  -1  11   1   -8.60    9.30
  -1  11   1   -1.30   10.10
  -1  11   1  -23.30   13.40
   0 -11  -1   38.90   13.30
   0 -11  -1   42.00   10.20
   0 -11  -1   60.29   12.50
   0  11   1   32.60   15.40
   0  11   1   57.09   14.20
  -1 -11  -1   11.30   10.30
  -1 -11  -1   12.10   15.20
  -1 -11  -1    2.80    8.90
   1  11   1   14.30   14.50
   1  11   1   12.60   10.00
   1  11   1   17.40   10.10
   1  11   1   19.90   12.10
  -2 -11  -1   46.40   10.70
  -2 -11  -1   64.59   12.00
  -2 -11  -1   41.40   17.60
  -2 -11  -1   24.90   12.20
  -2 -11  -1   66.29   13.50
   2  11   1   55.59   13.10
   2  11   1   47.30   11.20
   2  11   1   57.09   16.40
   2  11   1   40.60   12.30
  -3 -11  -1   14.40   18.50
  -3 -11  -1   46.70   14.20
  -3 -11  -1   25.90   11.10
  -3 -11  -1   38.40   10.30
  -3 -11  -1   53.09   10.90
   3  11   1   25.30   13.60
   3  11   1   24.90   11.40
   3  11   1   34.50   15.20
   3  11   1   29.60   14.80
  -4 -11  -1    5.90   12.30
  -4 -11  -1    5.40   11.50
  -4 -11  -1   21.20   10.80
  -4 -11  -1   32.90   13.90
   4  11   1   54.49   19.10
   4  11   1  -27.70   24.50
   4  11   1   34.60   14.00
   4  11   1   13.50   11.20
  -5 -11  -1   36.00   16.10
  -5 -11  -1   19.60   17.80
  -5 -11  -1   28.20   13.60
  -5 -11  -1   13.30   15.00
   5  11   1   34.50   14.00
   5  11   1   22.80   11.70
   6  11   1   15.00   10.40
   5 -12  -1   41.20   11.50
   5 -12  -1   80.89   15.90
   5 -12  -1   51.39   20.30
  -5  12   1   41.60   22.20
  -5  12   1   22.10   10.90
  -5  12   1    8.80   12.90
   4 -12  -1   42.60   13.40
   4 -12  -1   61.69   21.50
   4 -12  -1   43.70   14.20
  -4  12   1   61.19   12.60
  -4  12   1   58.99   11.80
  -4  12   1   61.59   19.00
   3 -12  -1  190.88   27.50
   3 -12  -1  175.28   18.20
   3 -12  -1  150.98   16.60
  -3  12   1  155.78   25.20
  -3  12   1  160.78   18.40
   2 -12  -1    8.00   12.00
   2 -12  -1   -1.70    8.20
   2 -12  -1   26.10   17.20
   2 -12  -1   10.30   12.60
  -2  12   1    5.90   11.10
  -2  12   1    3.70   16.60
  -2  12   1    9.60   10.90
  -2  12   1   -6.60   16.60
   1 -12  -1   66.69   14.90
   1 -12  -1  130.49   20.60
   1 -12  -1  107.59   14.40
   1 -12  -1   76.49   16.20
  -1  12   1   96.09   19.20
  -1  12   1   80.09   14.70
  -1  12   1  106.89   13.90
  -1  12   1   86.39   20.50
   0 -12  -1   -1.00   13.50
   0 -12  -1    9.10   10.00
   0 -12  -1    1.90    8.40
   0 -12  -1   -1.50    9.00
   0 -12  -1    0.30   15.30
   0  12   1   -3.60    9.90
   0  12   1  -13.30   16.30
   0  12   1   17.40   12.00
   0  12   1  -31.00   13.90
  -1 -12  -1   88.59   11.30
  -1 -12  -1   66.69   15.70
  -1 -12  -1   87.79   14.60
  -1 -12  -1   75.89   15.80
  -1 -12  -1  143.39   22.70
   1  12   1  110.39   14.40
   1  12   1   65.79   18.40
   1  12   1  115.89   21.70
   1  12   1  108.59   18.70
  -2 -12  -1   40.50   13.40
  -2 -12  -1   24.00   17.90
  -2 -12  -1   23.40   13.30
   2  12   1    6.00   11.10
   2  12   1   14.30   17.40
   2  12   1   33.80   20.30
  -3 -12  -1   99.89   23.00
  -3 -12  -1   76.69   16.20
  -3 -12  -1   70.29   14.60
   3  12   1   87.89   14.70
   3  12   1   93.09   19.90
  -4 -12  -1    8.50   12.70
  -4 -12  -1   -1.70   13.00
   4  12   1    7.10   16.30
   4  12   1   17.70   12.10
   2 -13  -1   50.79   12.50
   2 -13  -1   47.50   16.50
   2 -13  -1   69.19   18.30
  -2  13   1   23.20   20.60
  -2  13   1   48.30   21.90
  -2  13   1   51.59   13.00
   1 -13  -1  162.68   27.20
   1 -13  -1  140.39   17.20
  -1  13   1  148.69   20.00
  -1  13   1  125.09   25.90
   0 -13  -1   85.19   21.90
   0 -13  -1   76.39   16.70
   0  13   1   43.70   20.20
   0  13   1   81.69   14.20
  -1 -13  -1   28.70   13.90
  -1 -13  -1   46.80   10.40
  -1 -13  -1   27.30   19.80
  -1 -13  -1   63.19   15.90
   1  13   1  -16.50   20.10
   1  13   1   29.90   12.90
   1  12  -2  -10.10   18.50
   1  12  -2   11.00   10.30
  -1 -12   2   17.10   16.40
  -1 -12   2   -2.00   20.50
  -1 -12   2   21.30   15.60
   0  12  -2   71.79   21.50
   0  12  -2   80.99   15.30
   0  12  -2   55.79   18.60
   0 -12   2   87.49   18.60
   0 -12   2   88.19   17.00
   0 -12   2   69.69   22.40
  -1  12  -2    1.50   11.30
  -1  12  -2  -10.40   17.60
  -1  12  -2   14.20   17.00
   1 -12   2   22.10   13.90
   1 -12   2    0.90    5.10
   1 -12   2  -27.10   16.80
  -2  12  -2   64.99   20.20
  -2  12  -2   71.69   19.80
   2 -12   2   88.99   10.30
   2 -12   2  127.59   23.80
   2 -12   2  114.49   19.20
  -3  12  -2   -2.30   14.60
  -3  12  -2   14.80   11.50
   3 -12   2    0.50   17.60
   3 -12   2   13.60   10.50
   3 -12   2   10.40   15.50
   3  11  -2   26.80   15.20
   3  11  -2   34.30   13.40
   3  11  -2   35.60   18.40
  -3 -11   2   28.90   19.40
  -3 -11   2   26.10   14.90
  -3 -11   2   23.00   21.00
  -3 -11   2   15.30   13.00
   2  11  -2   -2.80   14.30
   2  11  -2   18.30   13.80
   2  11  -2    5.60   12.00
  -2 -11   2  -11.60   12.10
  -2 -11   2   15.50   12.10
  -2 -11   2    5.30   14.20
   1  11  -2   75.39   17.40
   1  11  -2   59.29   15.70
   1  11  -2   65.19   13.90
  -1 -11   2   56.39   13.10
  -1 -11   2   65.39   16.40
  -1 -11   2   31.70   16.40
  -1 -11   2   82.49   15.30
  -1 -11   2   96.89   20.80
   0  11  -2  -12.70   14.60
   0  11  -2    7.50   10.00
   0  11  -2  -14.30   15.70
   0  11  -2  -11.60   13.10
   0 -11   2   18.50   13.20
   0 -11   2  -13.90    9.90
   0 -11   2    5.80    4.40
   0 -11   2   18.70   13.40
   0 -11   2    6.40   16.90
  -1  11  -2   34.80   12.40
  -1  11  -2   55.99   18.00
  -1  11  -2   30.30   13.10
  -1  11  -2    9.80   12.70
   1 -11   2   14.20   13.20
   1 -11   2   32.20   13.20
   1 -11   2   38.50   17.00
   1 -11   2    5.60   10.30
   1 -11   2   17.30    4.80
  -2  11  -2   15.40   11.80
  -2  11  -2   62.89   12.60
  -2  11  -2    9.90   13.70
  -2  11  -2   67.99   19.10
   2 -11   2   73.09   17.60
   2 -11   2   36.80   14.60
   2 -11   2   38.60    6.30
   2 -11   2   58.19   18.40
   2 -11   2   38.80   12.10
  -3  11  -2  -16.30   11.20
  -3  11  -2   -7.00   10.10
  -3  11  -2  -34.50   16.10
  -3  11  -2  -16.10   10.00
   3 -11   2   -3.80    8.90
   3 -11   2    0.00   10.90
   3 -11   2    3.90    5.50
   3 -11   2  -28.60   13.60
   3 -11   2  -12.80   11.30
  -4  11  -2   62.79   13.70
  -4  11  -2   69.79   14.90
  -4  11  -2   51.19   14.10
  -4  11  -2   48.20   20.00
   4 -11   2   73.89   13.80
   4 -11   2   78.09   20.20
   4 -11   2  102.19   17.70
   4 -11   2   58.99    8.90
  -5  11  -2   61.29   14.20
  -5  11  -2   96.39   23.60
  -5  11  -2   81.49   14.10
   5 -11   2   71.39   10.50
   5 -11   2   99.59   20.90
   5 -11   2  103.89   18.60
   5 -11   2   88.69   14.50
  -6  11  -2   62.09   21.20
  -6  11  -2  100.89   15.20
  -6  11  -2   77.19   15.50
   6 -11   2   76.09   15.10
   6 -11   2  100.49   19.00
   6 -11   2  116.49   22.20
   5  10  -2    9.90   11.70
   5  10  -2    8.20   11.20
  -5 -10   2   20.00   15.40
  -5 -10   2    6.70   15.50
  -5 -10   2   -8.60   10.80
  -5 -10   2   10.10   11.70
   4  10  -2   40.40   13.70
   4  10  -2   84.09   17.60
   4  10  -2   41.70   13.20
  -4 -10   2   53.19   18.80
  -4 -10   2   51.39   13.60
  -4 -10   2   21.10   10.80
  -4 -10   2   37.20   14.00
  -4 -10   2   26.40   14.60
   3  10  -2    2.60   12.90
   3  10  -2  -16.10   16.70
   3  10  -2   13.90   11.10
   3  10  -2    5.10   13.40
  -3 -10   2    2.00   17.20
  -3 -10   2   11.30   11.80
  -3 -10   2   15.80    9.40
  -3 -10   2   19.90   11.70
  -3 -10   2   11.40   12.80
   2  10  -2   66.09   13.40
   2  10  -2   54.39   14.70
   2  10  -2   50.09   12.90
   2  10  -2   25.40   13.50
  -2 -10   2   64.29   11.10
  -2 -10   2   71.59   14.90
  -2 -10   2   62.39   14.40
  -2 -10   2   54.19   11.20
   1  10  -2   70.59   13.60
   1  10  -2   68.19   15.80
   1  10  -2   55.29   12.90
  -1 -10   2   78.49   13.10
  -1 -10   2   72.59   11.30
  -1 -10   2   47.60   13.90
  -1 -10   2   64.99    8.10
  -1 -10   2   67.59   16.10
  -1 -10   2   85.09   18.40
   0  10  -2  339.57   21.90
   0  10  -2  315.57   23.30
   0  10  -2  332.77   23.40
   0 -10   2  328.97   15.00
   0 -10   2  277.37   27.90
   0 -10   2  328.17   21.00
  -1  10  -2  -14.00    9.60
  -1  10  -2   17.70    7.30
  -1  10  -2    2.40   10.40
   1 -10   2   -2.20    3.90
   1 -10   2   -5.10   13.90
   1 -10   2   -4.70    7.00
  -2  10  -2  115.89   16.50
  -2  10  -2  131.49   16.70
   2 -10   2  167.08   17.40
   2 -10   2  134.39   17.50
   2 -10   2  119.69    9.60
   2 -10   2  147.09   20.50
   2 -10   2  166.78   15.70
  -3  10  -2  153.68   17.50
  -3  10  -2  151.58   19.30
   3 -10   2  190.78   17.70
   3 -10   2  170.08   23.10
   3 -10   2  144.19   18.60
   3 -10   2  170.98   11.50
  -4  10  -2   99.99   14.00
  -4  10  -2   94.49   14.50
  -4  10  -2   73.39   12.90
   4 -10   2  113.59   19.00
   4 -10   2   94.39   10.70
   4 -10   2   93.29   13.10
   4 -10   2  109.99   17.50
  -5  10  -2  318.07   22.70
  -5  10  -2  292.57   20.90
  -5  10  -2  322.37   27.30
   5 -10   2  286.37   22.80
   5 -10   2  320.57   29.00
   5 -10   2  291.07   21.00
   5 -10   2  325.97   26.50
   5 -10   2  306.67   17.90
  -6  10  -2   31.50   11.90
  -6  10  -2   15.00   18.90
  -6  10  -2   12.50    9.90
   6 -10   2   21.90   12.20
   6 -10   2   22.90   16.50
   6 -10   2   10.50    8.30
   6 -10   2   25.10    9.90
  -7  10  -2   73.29   13.60
  -7  10  -2   72.79   22.40
   7 -10   2   92.39   17.20
   7 -10   2  106.29   20.10
   7 -10   2   76.19   11.90
   6   9  -2   -0.20   10.80
  -6  -9   2  -23.60   15.70
  -6  -9   2   -7.80   11.00
  -6  -9   2    4.60   11.10
  -6  -9   2  -14.70    9.20
   5   9  -2    0.80   10.90
   5   9  -2   24.70   16.40
   5   9  -2  -48.90   18.20
   5   9  -2    0.20    8.70
  -5  -9   2   20.60   17.80
  -5  -9   2   -5.80   12.40
  -5  -9   2   -7.20    9.60
   4   9  -2   44.20   11.10
   4   9  -2   35.40   13.40
   4   9  -2   36.50   11.20
   4   9  -2   47.10   15.30
  -4  -9   2   54.09   12.50
  -4  -9   2   51.59   13.80
  -4  -9   2   20.50   13.10
  -4  -9   2   58.79   18.30
   3   9  -2   74.39   13.70
   3   9  -2   97.19   15.00
   3   9  -2   94.99   16.10
  -3  -9   2   88.39   19.70
  -3  -9   2  101.09   15.40
  -3  -9   2   85.59   13.90
  -3  -9   2   81.19   10.90
   2   9  -2   75.19   13.90
   2   9  -2   54.09   12.10
  -2  -9   2   67.49   13.50
  -2  -9   2   52.99   12.30
  -2  -9   2   60.19    9.70
   1   9  -2  998.30   44.60
   1   9  -2 1064.69   43.10
  -1  -9   2 1018.40   43.30
  -1  -9   2  939.81   43.90
  -1  -9   2  994.30   48.40
  -1  -9   2 1054.69   41.40
   0   9  -2  190.28   16.90
   0   9  -2  177.48   17.30
   0  -9   2  182.88   22.00
   0  -9   2  175.78   15.00
   0  -9   2  151.08   10.10
   0  -9   2  203.28   20.60
  -1   9  -2    9.00    8.80
  -1   9  -2    9.10    9.00
  -1   9  -2   19.20    8.10
   1  -9   2    2.30   13.10
   1  -9   2    9.10    7.20
   1  -9   2   -5.70    9.50
   1  -9   2    3.40    3.80
  -2   9  -2  133.69   14.70
  -2   9  -2  104.19   14.70
  -2   9  -2  133.49   15.40
   2  -9   2  122.59   12.40
   2  -9   2  119.49   17.50
   2  -9   2  128.89    9.10
   2  -9   2  127.79   16.40
  -3   9  -2   23.10    8.30
  -3   9  -2   15.40    8.80
  -3   9  -2   12.20    9.30
   3  -9   2   25.40    7.40
   3  -9   2   15.80    5.00
   3  -9   2   36.90   11.60
   3  -9   2   35.50   12.90
  -4   9  -2  453.65   24.90
  -4   9  -2  480.95   25.60
  -4   9  -2  535.45   26.70
   4  -9   2  449.76   27.50
   4  -9   2  462.15   29.30
   4  -9   2  462.35   21.00
   4  -9   2  506.15   25.00
  -5   9  -2   91.29   12.50
   5  -9   2   62.89   16.60
   5  -9   2   82.79   11.50
   5  -9   2   92.39   11.60
   5  -9   2   78.19   16.50
  -6   9  -2  209.18   19.90
   6  -9   2  182.98   17.30
   6  -9   2  226.58   22.60
   6  -9   2  153.08   22.30
   6  -9   2  170.38   15.50
   6  -9   2  221.18   16.30
  -7   9  -2   43.10   19.10
   7  -9   2   51.99   13.60
   7  -9   2   74.39   14.00
   7  -9   2   48.60    9.40
   7  -9   2   70.29   15.10
  -8   9  -2   96.19   23.60
  -8   9  -2  104.29   14.50
   8  -9   2  122.49   17.70
   8  -9   2  117.29   21.10
   8  -9   2   74.19   11.10
   7   8  -2  -14.90   10.40
  -7  -8   2  -10.10   17.70
  -7  -8   2    5.80    9.00
  -7  -8   2   -9.20    9.40
   6   8  -2   -9.20   15.10
   6   8  -2  -10.00    9.90
  -6  -8   2    0.60    9.90
  -6  -8   2   -6.00   15.30
  -6  -8   2    6.60    8.20
  -6  -8   2  -12.60    8.30
   5   8  -2   -6.00    7.20
   5   8  -2   -6.00   10.80
   5   8  -2   -5.60   10.80
   5   8  -2   -6.30   11.80
  -5  -8   2   -2.00    7.50
  -5  -8   2   -4.30    9.40
  -5  -8   2  -26.20   10.20
  -5  -8   2   17.10   15.00
  -5  -8   2    1.70    8.60
   4   8  -2   81.59   15.00
   4   8  -2   80.29   12.50
   4   8  -2   71.29   14.30
   4   8  -2   86.49   11.00
  -4  -8   2   70.49   13.20
  -4  -8   2   79.59   10.20
  -4  -8   2   88.69   14.10
  -4  -8   2   86.79   12.60
  -4  -8   2  104.69   19.30
   3   8  -2   44.10   10.00
   3   8  -2   42.60   11.20
   3   8  -2   51.59   13.10
  -3  -8   2   55.39   15.70
  -3  -8   2   38.50    8.60
  -3  -8   2   43.50   11.30
  -3  -8   2   44.60   10.10
  -3  -8   2   44.10   12.40
   2   8  -2  465.65   27.20
   2   8  -2  459.75   27.60
   2   8  -2  535.15   26.20
  -2  -8   2  520.95   24.20
  -2  -8   2  533.55   25.00
  -2  -8   2  516.35   26.80
  -2  -8   2  509.95   28.30
   1   8  -2  392.56   28.30
   1   8  -2  420.46   24.50
   1   8  -2  423.86   21.70
  -1  -8   2  470.05   23.40
  -1  -8   2  435.46   27.80
  -1  -8   2  420.46   21.40
  -1  -8   2  393.16   25.20
  -1  -8   2  440.36   23.90
   0   8  -2  264.77   18.30
   0   8  -2  215.88   17.50
   0   8  -2  269.77   18.50
   0   8  -2  197.98   19.30
   0  -8   2  258.97   22.10
   0  -8   2  258.67   17.70
   0  -8   2  261.37   20.90
   0  -8   2  260.07   16.30
  -1   8  -2 1985.40   73.09
  -1   8  -2 2070.69   72.69
  -1   8  -2 2033.30   71.19
  -1   8  -2 1698.53   72.69
   1  -8   2 1973.00   74.19
   1  -8   2 1962.00   71.19
   1  -8   2 1903.51   69.59
   1  -8   2 1912.21   66.59
   1  -8   2 1908.91   74.79
  -2   8  -2   47.70    9.20
  -2   8  -2   55.79    8.90
  -2   8  -2   56.29   10.40
  -2   8  -2   60.99    9.80
   2  -8   2   54.39    9.40
   2  -8   2   39.70    5.40
   2  -8   2   62.29   12.60
   2  -8   2   46.50   11.80
   2  -8   2   57.19    7.70
  -3   8  -2    6.40    7.00
  -3   8  -2   -3.30    6.70
  -3   8  -2    0.40    7.60
  -3   8  -2   -7.50    8.50
   3  -8   2    5.60    3.80
   3  -8   2   10.80    9.30
   3  -8   2   -0.40    6.90
   3  -8   2    7.00    8.10
   3  -8   2    9.20    7.20
  -4   8  -2  -14.00    5.90
  -4   8  -2   -4.90    9.10
  -4   8  -2   -5.10    6.70
   4  -8   2    0.10   10.20
   4  -8   2   -2.70    4.80
   4  -8   2   -2.40    4.00
   4  -8   2   -8.40    7.50
  -5   8  -2  203.48   15.40
  -5   8  -2  253.67   17.50
   5  -8   2  243.08   16.00
   5  -8   2  230.28   14.40
   5  -8   2  222.48   16.00
   5  -8   2  259.97   20.50
   5  -8   2  248.78   21.40
  -6   8  -2   45.50    8.60
  -6   8  -2   31.90    9.70
   6  -8   2   37.50    8.30
   6  -8   2   39.50    9.10
   6  -8   2   40.10   11.10
   6  -8   2   42.00   13.30
   6  -8   2   38.20    7.80
  -7   8  -2   16.70   10.40
  -7   8  -2   17.90    7.40
  -7   8  -2   13.70    9.20
   7  -8   2   26.50   14.20
   7  -8   2   31.30    8.90
   7  -8   2   27.00    7.40
  -8   8  -2  102.99   15.60
  -8   8  -2  118.19   16.10
  -8   8  -2  101.59   12.40
  -8   8  -2  113.69   19.60
   8  -8   2   86.29   15.50
   8  -8   2  110.79   18.40
   8  -8   2   79.19   10.10
   8  -8   2   88.89   14.40
  -9   8  -2   85.09   15.40
  -9   8  -2   91.29   16.30
  -9   8  -2   66.39   11.20
  -9   8  -2  123.29   24.10
   9  -8   2   70.39    9.50
   9  -8   2   91.69   15.60
   9  -8   2  107.49   19.70
   8   7  -2   -5.30   10.70
  -8  -7   2   12.00   13.40
  -8  -7   2   14.60   13.00
  -8  -7   2    8.60   11.20
  -8  -7   2   27.10    8.70
   7   7  -2    6.10   14.00
   7   7  -2   14.40   10.90
   7   7  -2   14.80   17.10
  -7  -7   2   21.80    7.70
  -7  -7   2   17.70   16.20
  -7  -7   2   21.90    9.40
  -7  -7   2   12.60    9.40
   6   7  -2   24.20   11.20
   6   7  -2   24.10   10.40
   6   7  -2   58.19   16.20
  -6  -7   2   16.20    8.50
  -6  -7   2   20.80   15.50
  -6  -7   2   22.20    7.90
  -6  -7   2   16.80    8.60
   5   7  -2    2.30    5.60
   5   7  -2   13.20   12.40
   5   7  -2   23.20    9.80
   5   7  -2   15.90    8.60
  -5  -7   2   14.80    8.00
  -5  -7   2   11.50   13.90
  -5  -7   2   12.10   11.10
  -5  -7   2    1.80    6.50
  -5  -7   2   24.60    9.20
   4   7  -2   27.30    9.60
   4   7  -2   30.50    8.90
   4   7  -2   28.50    7.50
   4   7  -2   31.80   11.80
  -4  -7   2   20.90   14.00
  -4  -7   2   22.10   11.00
  -4  -7   2   37.10    8.60
  -4  -7   2   29.50    7.30
  -4  -7   2   26.50   10.20
   3   7  -2    2.50    9.20
   3   7  -2    8.90    8.10
   3   7  -2    1.90    7.50
  -3  -7   2    1.00    7.90
  -3  -7   2   22.50   12.30
  -3  -7   2    9.70    9.50
  -3  -7   2   21.10    6.60
   2   7  -2   93.99   12.70
   2   7  -2   76.69   13.70
   2   7  -2   67.99    9.90
  -2  -7   2   69.39   11.20
  -2  -7   2   98.79   11.90
   1   7  -2   -3.50    6.00
   1   7  -2    6.80    6.90
   1   7  -2    3.60    6.10
   1   7  -2   -7.00    6.80
  -1  -7   2   -3.80    7.00
  -1  -7   2    5.70    6.70
  -1  -7   2   -5.50    7.20
  -1  -7   2   -5.20    9.70
   0   7  -2   82.79   10.50
   0   7  -2   83.49   11.70
   0   7  -2   94.79   11.40
   0   7  -2   72.29   10.80
   0  -7   2  101.09   11.50
   0  -7   2   74.29    6.40
   0  -7   2   97.39   13.60
   0  -7   2   93.89   12.00
  -1   7  -2    4.10    6.40
  -1   7  -2    5.90    8.60
  -1   7  -2   -1.50    5.00
  -1   7  -2    7.40    7.30
   1  -7   2    2.30    8.60
   1  -7   2    5.10    7.80
   1  -7   2   -0.70    2.90
   1  -7   2    3.80    7.10
  -2   7  -2 3061.69  116.69
  -2   7  -2 3474.85  114.59
  -2   7  -2 2887.81  114.89
  -2   7  -2 3452.45  113.49
   2  -7   2 3240.98  110.09
   2  -7   2 3203.58  115.99
   2  -7   2 3511.95  116.39
   2  -7   2 3349.66  112.99
  -3   7  -2   83.79   12.30
  -3   7  -2  105.69   11.80
  -3   7  -2  107.09   11.70
  -3   7  -2  101.69   11.20
   3  -7   2  100.89    7.90
   3  -7   2   97.79   13.50
   3  -7   2  115.59   14.60
   3  -7   2  123.29   10.70
  -4   7  -2  149.09   12.40
  -4   7  -2  136.39   12.90
   4  -7   2  139.59   11.70
   4  -7   2  142.39   15.10
   4  -7   2  156.88   15.70
   4  -7   2  140.79    9.80
  -5   7  -2    0.80    9.00
  -5   7  -2   13.60    7.60
  -5   7  -2   19.50    6.40
   5  -7   2   15.00    8.80
   5  -7   2   26.80   10.30
   5  -7   2   21.70    5.50
   5  -7   2   19.20    7.10
  -6   7  -2  166.38   15.30
  -6   7  -2  181.38   12.90
  -6   7  -2  156.08   15.20
   6  -7   2  152.78   14.50
   6  -7   2  170.88   14.30
   6  -7   2  159.18   17.70
   6  -7   2  154.18   12.60
   6  -7   2  153.28   13.90
  -7   7  -2  341.07   20.10
  -7   7  -2  346.17   18.20
  -7   7  -2  338.17   21.90
   7  -7   2  300.67   20.00
   7  -7   2  326.67   17.60
   7  -7   2  321.17   22.10
   7  -7   2  356.56   24.60
  -8   7  -2   57.59   10.90
  -8   7  -2   64.89    9.30
  -8   7  -2   53.39   12.80
   8  -7   2   55.19    7.80
   8  -7   2   57.49   11.00
   8  -7   2   60.49   15.40
  -9   7  -2  166.68   15.30
  -9   7  -2  169.28   18.20
  -9   7  -2  216.18   24.40
  -9   7  -2  231.68   22.20
   9  -7   2  186.38   12.70
   9  -7   2  214.58   20.10
   9  -7   2  189.28   21.40
   9  -7   2  187.78   21.20
 -10   7  -2   -2.30   10.20
 -10   7  -2   10.10   20.10
 -10   7  -2   18.60   13.70
  10  -7   2   45.80   17.50
  10  -7   2   25.60    5.70
  10  -7   2   -4.00   11.40
   8   6  -2    8.90   21.60
   8   6  -2    4.20    9.70
   8   6  -2   15.00   14.50
  -8  -6   2    9.90    9.00
  -8  -6   2   32.50   12.90
  -8  -6   2    3.80   14.70
  -8  -6   2   20.10   11.00
   7   6  -2   81.39   14.40
   7   6  -2   59.39   16.90
   7   6  -2   76.69   12.30
  -7  -6   2   60.69   10.00
  -7  -6   2   79.09   13.70
  -7  -6   2   56.29   16.70
  -7  -6   2   63.19   11.40
   6   6  -2   28.60   13.10
   6   6  -2   23.90   10.50
   6   6  -2   29.50    9.10
  -6  -6   2   15.50    8.20
  -6  -6   2   20.40    8.60
  -6  -6   2   31.80    7.10
  -6  -6   2   32.10   14.50
   5   6  -2   -3.30    7.80
   5   6  -2   -5.90    9.50
   5   6  -2    7.30    4.70
   5   6  -2    3.20    6.90
  -5  -6   2    3.60    7.60
  -5  -6   2   17.20   10.20
  -5  -6   2    6.60   11.40
  -5  -6   2    6.30    6.40
  -5  -6   2    6.70    5.40
   4   6  -2  271.37   17.00
   4   6  -2  240.88   20.50
   4   6  -2  276.87   18.90
  -4  -6   2  269.67   23.00
  -4  -6   2  285.27   16.40
  -4  -6   2  268.27   19.20
  -4  -6   2  316.87   18.70
  -4  -6   2  306.77   16.00
   3   6  -2  318.57   19.50
   3   6  -2  323.97   18.10
   3   6  -2  287.47   20.30
  -3  -6   2  320.77   17.40
  -3  -6   2  331.17   16.40
  -3  -6   2  327.27   20.40
  -3  -6   2  312.77   20.70
  -3  -6   2  317.17   19.40
   2   6  -2   41.30    9.50
   2   6  -2   55.89    9.30
   2   6  -2   64.09    8.70
   2   6  -2   56.89   10.00
  -2  -6   2   53.49    9.10
  -2  -6   2   63.49    8.70
  -2  -6   2   69.09    8.40
  -2  -6   2   65.89    9.90
   1   6  -2   30.10    8.80
   1   6  -2   34.30    7.30
   1   6  -2   42.20    8.10
   1   6  -2   46.40    8.80
  -1  -6   2   37.60    8.80
  -1  -6   2   45.50    6.90
  -1  -6   2   39.60    6.40
  -1  -6   2   36.40    9.90
  -1  -6   2   41.70    8.60
   0   6  -2  143.49   13.90
   0   6  -2  157.78   12.50
   0   6  -2  148.79   12.10
   0   6  -2  153.28   12.00
   0  -6   2  159.78   11.90
   0  -6   2  149.49   13.70
   0  -6   2  151.18   14.50
   0  -6   2  175.18   11.00
  -1   6  -2  556.24   23.90
  -1   6  -2  586.24   24.80
  -1   6  -2  576.14   25.00
  -1   6  -2  494.85   25.60
   1  -6   2  550.14   20.60
   1  -6   2  519.95   25.00
   1  -6   2  557.24   23.30
   1  -6   2  565.64   26.60
   1  -6   2  587.04   24.60
  -2   6  -2  170.48   12.70
  -2   6  -2  186.58   11.50
  -2   6  -2  164.28   14.30
  -2   6  -2  196.88   12.90
   2  -6   2  201.18   12.70
   2  -6   2  176.08   11.40
   2  -6   2  176.98   14.30
   2  -6   2  192.48   14.70
   2  -6   2  196.08    9.20
  -3   6  -2  698.13   29.10
  -3   6  -2  637.64   30.40
  -3   6  -2  757.02   29.60
  -3   6  -2  695.83   29.00
   3  -6   2  706.93   28.40
   3  -6   2  725.53   31.30
   3  -6   2  678.63   30.10
   3  -6   2  675.83   26.30
   3  -6   2  760.72   29.20
  -4   6  -2   88.89   10.50
  -4   6  -2  100.09    9.80
  -4   6  -2   67.79   10.10
  -4   6  -2   88.09    8.90
   4  -6   2   94.99   12.60
   4  -6   2  104.99    8.30
   4  -6   2  100.59   13.00
   4  -6   2   88.69    9.60
  -5   6  -2   84.59    9.50
  -5   6  -2   71.79    9.20
  -5   6  -2   91.39   10.70
   5  -6   2   95.19    9.00
   5  -6   2   99.89   10.50
   5  -6   2   86.79   12.20
   5  -6   2   91.79   12.60
   5  -6   2   91.59    8.50
  -6   6  -2  425.66   21.00
  -6   6  -2  410.36   21.90
   6  -6   2  393.36   22.20
   6  -6   2  437.06   21.40
   6  -6   2  411.56   23.00
   6  -6   2  435.26   19.20
  -7   6  -2  145.89   11.90
  -7   6  -2  146.79   14.60
  -7   6  -2  128.29   15.50
   7  -6   2  170.48   17.50
   7  -6   2  145.69   11.00
   7  -6   2  158.48   16.10
   7  -6   2  159.88   14.30
  -8   6  -2  117.69   11.10
  -8   6  -2  100.39   13.90
  -8   6  -2  131.89   14.80
   8  -6   2  134.49   16.80
   8  -6   2   99.79   13.60
   8  -6   2  123.79   15.20
   8  -6   2  130.19    9.70
  -9   6  -2   11.00    6.60
  -9   6  -2   28.70    8.70
  -9   6  -2   44.50   17.90
   9  -6   2   15.10    5.50
   9  -6   2   25.90   10.50
   9  -6   2   25.00   12.30
 -10   6  -2   24.60    8.90
 -10   6  -2   40.90   10.40
 -10   6  -2   44.90    5.60
 -10   6  -2   29.40   19.30
 -10   6  -2   50.39   14.70
  10  -6   2   54.79   15.20
  10  -6   2   64.89   13.30
  10  -6   2   47.20   15.50
  10  -6   2   76.79   16.20
   9   5  -2   21.00   15.80
   9   5  -2  -17.40   20.90
   9   5  -2   -1.70    4.60
   9   5  -2   -4.50    9.50
  -9  -5   2    6.20    6.20
  -9  -5   2   11.30    6.00
  -9  -5   2  -10.60   11.20
  -9  -5   2    9.60    9.80
  -9  -5   2   -6.60   11.30
   8   5  -2   19.30   10.40
   8   5  -2   32.70   18.30
   8   5  -2   16.70   12.70
   8   5  -2   -8.90    8.70
  -8  -5   2   -2.30    9.60
  -8  -5   2   -8.70    5.80
  -8  -5   2    4.10   10.40
  -8  -5   2   -5.10    5.40
  -8  -5   2   27.60   15.10
   7   5  -2   74.19   13.50
   7   5  -2   57.49   15.90
   7   5  -2   75.29   11.80
   7   5  -2   54.09   10.10
  -7  -5   2   46.90   15.30
  -7  -5   2   78.69    9.90
  -7  -5   2   60.79   10.50
  -7  -5   2   74.49    9.80
   6   5  -2   71.89   11.00
   6   5  -2   75.29   10.50
   6   5  -2   76.19   15.50
   6   5  -2   83.09   12.40
  -6  -5   2   68.79   10.10
  -6  -5   2   69.79    9.60
  -6  -5   2   73.39   15.00
  -6  -5   2  101.39    9.80
   5   5  -2  519.05   23.90
   5   5  -2  475.45   28.40
   5   5  -2  469.45   25.60
  -5  -5   2  530.15   24.10
  -5  -5   2  497.15   22.40
  -5  -5   2  539.15   23.00
  -5  -5   2  527.65   29.10
  -5  -5   2  504.85   21.90
   4   5  -2  353.96   23.20
   4   5  -2  418.46   20.30
  -4  -5   2  435.06   19.30
  -4  -5   2  401.36   22.00
  -4  -5   2  394.96   22.80
  -4  -5   2  395.66   18.00
  -4  -5   2  399.66   20.90
   3   5  -2   -2.70    6.40
   3   5  -2    3.70    5.60
   3   5  -2   -6.10    6.80
   3   5  -2    8.40   10.80
  -3  -5   2    3.70    4.90
  -3  -5   2    3.00    4.00
  -3  -5   2   -1.30    5.90
  -3  -5   2    1.40    7.30
  -3  -5   2   -6.30    8.50
   2   5  -2 1621.94   57.39
   2   5  -2 1569.34   58.99
   2   5  -2 1544.95   59.79
  -2  -5   2 1666.33   57.89
  -2  -5   2 1572.14   58.59
  -2  -5   2 1591.04   56.49
  -2  -5   2 1616.94   59.19
   1   5  -2 1164.58   42.40
   1   5  -2 1018.30   43.60
   1   5  -2 1168.38   44.00
   1   5  -2 1162.98   44.40
  -1  -5   2 1171.38   41.80
  -1  -5   2 1200.28   43.10
  -1  -5   2 1172.78   45.80
  -1  -5   2 1167.08   43.60
  -1  -5   2 1124.19   44.30
   0   5  -2  281.37   14.90
   0   5  -2  285.07   15.30
   0   5  -2  283.57   14.30
   0   5  -2  243.38   15.60
   0  -5   2  281.07   14.60
   0  -5   2  257.07   16.20
   0  -5   2  270.27   15.90
   0  -5   2  286.27   13.40
  -1   5  -2 1535.25   53.69
  -1   5  -2 1496.25   53.69
  -1   5  -2 1505.45   52.89
  -1   5  -2 1391.36   54.29
   1  -5   2 1534.55   53.29
   1  -5   2 1434.46   50.19
   1  -5   2 1461.05   54.49
   1  -5   2 1527.85   52.49
   1  -5   2 1421.36   54.59
  -2   5  -2  478.65   20.80
  -2   5  -2  488.25   20.50
  -2   5  -2  438.26   20.90
  -2   5  -2  482.95   20.50
   2  -5   2  488.35   19.90
   2  -5   2  454.15   21.80
   2  -5   2  464.95   17.70
   2  -5   2  455.15   21.80
   2  -5   2  481.55   20.10
  -3   5  -2  999.80   37.10
  -3   5  -2  983.40   36.10
  -3   5  -2  914.41   38.10
  -3   5  -2  973.90   37.30
  -3   5  -2 1044.90   37.60
   3  -5   2  956.50   38.60
   3  -5   2  973.50   35.10
   3  -5   2 1048.40   37.30
   3  -5   2  980.70   36.70
   3  -5   2  975.40   38.60
  -4   5  -2   49.00    6.80
  -4   5  -2   36.70    6.00
  -4   5  -2   34.10    7.30
  -4   5  -2   44.00    6.00
   4  -5   2   52.19    8.60
   4  -5   2   39.60    5.80
   4  -5   2   38.30    5.10
   4  -5   2   42.90    6.10
   4  -5   2   37.40    7.50
  -5   5  -2  249.58   15.90
  -5   5  -2  266.07   15.00
  -5   5  -2  255.37   15.10
  -5   5  -2  265.97   14.00
   5  -5   2  249.68   16.40
   5  -5   2  275.47   14.90
   5  -5   2  304.07   13.60
   5  -5   2  244.78   15.40
   5  -5   2  258.27   13.70
  -6   5  -2   49.10    8.20
  -6   5  -2   61.29    8.20
  -6   5  -2   75.59    9.70
  -6   5  -2   55.59    7.70
   6  -5   2   81.99   11.40
   6  -5   2   71.69    7.00
   6  -5   2   61.39    8.30
   6  -5   2   63.79    8.60
  -7   5  -2  250.57   17.30
  -7   5  -2  259.07   16.50
  -7   5  -2  244.08   14.10
   7  -5   2  240.48   17.30
   7  -5   2  262.97   17.00
   7  -5   2  259.37   16.10
   7  -5   2  261.87   13.00
  -8   5  -2   90.09   12.80
  -8   5  -2   84.09   10.40
   8  -5   2   78.09    7.60
   8  -5   2   76.39   11.10
   8  -5   2   84.49   11.40
   8  -5   2   98.19   12.70
  -9   5  -2   -3.10   10.40
  -9   5  -2   -6.20    7.50
  -9   5  -2  -11.10   13.30
  -9   5  -2   -7.90    6.00
   9  -5   2   -5.10    3.60
   9  -5   2   12.10    8.80
   9  -5   2    4.20    8.60
 -10   5  -2  -16.20    6.80
 -10   5  -2  -21.80   15.60
 -10   5  -2   -4.90    8.30
 -10   5  -2    6.20   11.20
  10  -5   2   -9.40    8.80
  10  -5   2   -4.60   10.40
  10  -5   2   25.60   11.30
  10  -5   2   10.40   10.80
 -11   5  -2    4.30    8.10
 -11   5  -2    8.50   14.60
 -11   5  -2  -23.30   22.40
 -11   5  -2   33.50   10.60
  11  -5   2   37.70   12.50
  11  -5   2   21.60   12.60
   9   4  -2   -0.10   12.20
   9   4  -2  -23.40   13.20
  -9  -4   2  -32.80   12.90
  -9  -4   2    9.70    4.20
  -9  -4   2   -8.70   11.50
  -9  -4   2   -1.80    5.00
  -9  -4   2   -1.90    7.70
   8   4  -2   -2.60    8.20
   8   4  -2   15.50   10.00
  -8  -4   2    1.10   13.30
  -8  -4   2   12.40    8.00
  -8  -4   2    1.10    4.40
  -8  -4   2   -9.10    9.50
  -8  -4   2   -0.10    4.80
   7   4  -2  138.99   14.80
   7   4  -2  110.19   15.10
   7   4  -2  110.99   14.50
  -7  -4   2  126.49    9.80
  -7  -4   2  134.19   14.90
  -7  -4   2  126.79   14.30
  -7  -4   2  110.99    9.90
  -7  -4   2  132.89   18.80
   6   4  -2   99.29   12.90
   6   4  -2   94.89   12.80
   6   4  -2  114.79   16.30
   6   4  -2  111.29   11.90
  -6  -4   2  118.69   12.20
  -6  -4   2  119.19    9.20
  -6  -4   2  107.29    9.10
  -6  -4   2  133.19   17.40
  -6  -4   2   81.59   10.90
   5   4  -2  816.92   32.60
   5   4  -2  804.82   34.90
   5   4  -2  830.72   35.20
  -5  -4   2  809.72   32.10
  -5  -4   2  855.81   31.80
  -5  -4   2  806.52   31.10
  -5  -4   2  819.12   37.30
   4   4  -2   90.79   10.80
   4   4  -2   73.79    9.40
   4   4  -2   79.39    9.80
   4   4  -2   68.59   10.40
  -4  -4   2   75.19    8.10
  -4  -4   2   82.39   11.00
  -4  -4   2   73.69    9.60
  -4  -4   2   69.79    7.10
  -4  -4   2   75.79   10.30
  -4  -4   2   79.59    7.80
   3   4  -2  -11.10    5.20
   3   4  -2   -5.50    4.20
   3   4  -2   -1.50    6.00
   3   4  -2   -5.50    4.60
  -3  -4   2    0.30    4.20
  -3  -4   2   -8.20    5.30
  -3  -4   2    0.40    6.60
  -3  -4   2   -1.00    3.50
  -3  -4   2   -7.50    5.70
   2   4  -2  490.35   20.00
   2   4  -2  452.45   21.20
   2   4  -2  457.25   21.40
   2   4  -2  475.15   22.50
  -2  -4   2  496.75   19.60
  -2  -4   2  494.95   21.90
  -2  -4   2  505.05   20.50
  -2  -4   2  474.25   22.00
  -2  -4   2  524.35   24.60
   1   4  -2   38.10    5.60
   1   4  -2   34.40    6.00
   1   4  -2   27.40    6.20
   1   4  -2   41.50    6.40
  -1  -4   2   38.30    5.70
  -1  -4   2   39.50    6.40
  -1  -4   2   36.30    4.80
  -1  -4   2   43.50    6.80
  -1  -4   2   46.30    8.00
   0   4  -2    1.30    3.80
   0   4  -2   -1.80    4.90
   0   4  -2    7.30    3.90
   0   4  -2    1.20    3.80
   0  -4   2   -1.10    2.80
   0  -4   2    3.70    4.90
   0  -4   2   -1.90    4.60
   0  -4   2   -0.20    3.00
  -1   4  -2   84.29    7.50
  -1   4  -2   83.29    6.70
  -1   4  -2   81.69    6.80
   1  -4   2   86.49    8.30
   1  -4   2   85.19    4.40
   1  -4   2   92.29    6.80
   1  -4   2   75.19    7.20
   1  -4   2   75.19    8.30
  -2   4  -2  139.09    8.70
  -2   4  -2  150.28    9.50
  -2   4  -2  163.28    9.00
   2  -4   2  147.99   10.10
   2  -4   2  149.88    7.00
   2  -4   2  135.69   10.50
   2  -4   2  157.18    8.80
   2  -4   2  153.28    8.70
  -3   4  -2  231.28   11.80
  -3   4  -2  246.88   11.50
  -3   4  -2  230.68   13.20
  -3   4  -2  242.38   12.50
   3  -4   2  240.98   12.90
   3  -4   2  244.68   13.60
   3  -4   2  263.47   17.10
   3  -4   2  254.87   12.30
   3  -4   2  229.48   10.70
  -4   4  -2 4972.30  165.88
  -4   4  -2 4999.60  165.88
  -4   4  -2 4719.83  166.28
  -4   4  -2 4958.20  165.68
   4  -4   2 4816.92  166.98
   4  -4   2 5053.79  167.18
   4  -4   2 5208.28  165.48
   4  -4   2 4902.31  164.98
   4  -4   2 4856.31  165.98
  -5   4  -2   23.10    5.70
  -5   4  -2   34.70    5.00
  -5   4  -2   17.40    5.40
  -5   4  -2   33.10    5.80
   5  -4   2   22.70    6.50
   5  -4   2   24.10    6.40
   5  -4   2   31.10    4.40
   5  -4   2   23.80    5.50
  -6   4  -2  714.03   29.70
  -6   4  -2  717.63   27.90
  -6   4  -2  708.63   28.60
  -6   4  -2  660.03   28.00
   6  -4   2  688.23   29.30
   6  -4   2  728.93   26.70
   6  -4   2  705.93   29.30
   6  -4   2  723.93   30.90
  -7   4  -2   -1.80    5.50
  -7   4  -2    1.00    3.90
  -7   4  -2   -9.90    4.70
  -7   4  -2   -2.40    6.40
   7  -4   2   -3.10    6.40
   7  -4   2    3.80    7.70
   7  -4   2   -0.80    3.00
   7  -4   2    3.90    5.90
  -8   4  -2  136.99   10.70
  -8   4  -2  141.59   13.70
  -8   4  -2  142.59   13.30
   8  -4   2  140.59   13.70
   8  -4   2  137.89   14.20
   8  -4   2  128.59    8.00
  -9   4  -2   -8.60   11.60
  -9   4  -2   -7.60    9.90
  -9   4  -2    4.50    7.00
   9  -4   2  -11.20    7.40
   9  -4   2    9.70    8.40
   9  -4   2    9.70    8.60
 -10   4  -2   61.19   17.40
 -10   4  -2   83.69   14.40
 -10   4  -2   88.79   11.40
 -10   4  -2   82.19   10.80
  10  -4   2   55.09   12.90
  10  -4   2   76.29   13.90
 -11   4  -2   14.10    8.30
 -11   4  -2   55.09   15.60
 -11   4  -2   29.30   19.20
  11  -4   2   25.70   11.30
  11  -4   2    6.20   16.40
  10   3  -2   12.90   23.00
  10   3  -2   26.50   15.70
  10   3  -2   13.50    9.70
 -10  -3   2  -29.30   12.00
 -10  -3   2    0.90    5.00
 -10  -3   2    4.50    5.10
 -10  -3   2   -4.40   15.60
   9   3  -2   31.30   13.70
   9   3  -2   20.90    9.00
   9   3  -2   25.50   10.50
   9   3  -2   50.29   15.60
  -9  -3   2   20.90    6.90
  -9  -3   2   25.20   14.20
  -9  -3   2   29.30    4.50
  -9  -3   2    0.20   17.20
   8   3  -2   40.80   13.20
   8   3  -2   36.40    4.40
   8   3  -2   40.90    8.50
   8   3  -2   34.90    9.20
  -8  -3   2   31.80    5.10
  -8  -3   2   29.10    7.10
  -8  -3   2   43.60   16.30
  -8  -3   2   45.60    5.20
  -8  -3   2   33.20   11.00
   7   3  -2    4.70    6.30
   7   3  -2   -3.20    9.60
   7   3  -2  -12.60    8.50
   7   3  -2   -8.80    6.30
  -7  -3   2   -6.40    6.20
  -7  -3   2    3.40    3.90
  -7  -3   2   -6.30    7.70
  -7  -3   2    1.50    8.20
   6   3  -2   60.89    9.20
   6   3  -2   43.20   12.00
   6   3  -2   44.70    7.40
   6   3  -2   41.10    9.30
  -6  -3   2   37.80   11.20
  -6  -3   2   46.20    8.10
  -6  -3   2   49.70    6.10
  -6  -3   2   43.50    7.80
  -6  -3   2   43.30    5.40
   5   3  -2   -3.90    5.70
   5   3  -2    8.20    5.10
   5   3  -2    7.90    5.20
  -5  -3   2   -0.30    8.00
  -5  -3   2   -2.90    5.60
  -5  -3   2    3.80    3.40
  -5  -3   2    2.80    5.10
  -5  -3   2    3.00    3.30
   4   3  -2  756.22   32.40
   4   3  -2  840.12   30.30
   4   3  -2  866.81   34.90
   4   3  -2  871.61   32.60
   4   3  -2  841.92   34.20
  -4  -3   2  935.61   32.10
  -4  -3   2  883.21   32.30
  -4  -3   2  856.01   31.40
  -4  -3   2  891.01   32.90
  -4  -3   2  876.61   36.50
   3   3  -2 1120.89   43.90
   3   3  -2 1147.89   42.20
   3   3  -2 1019.70   40.80
   3   3  -2 1130.29   40.50
   3   3  -2 1103.59   42.30
  -3  -3   2 1149.19   41.30
  -3  -3   2 1111.09   39.70
  -3  -3   2 1147.49   44.00
  -3  -3   2 1177.88   40.40
  -3  -3   2 1109.79   42.60
  -3  -3   2 1137.29   39.80
   2   3  -2 1485.55   55.59
   2   3  -2 1471.15   57.59
   2   3  -2 1631.74   56.49
   2   3  -2 1608.74   54.99
  -2  -3   2 1574.84   55.99
  -2  -3   2 1546.85   54.29
  -2  -3   2 1603.94   58.09
  -2  -3   2 1702.43   55.29
  -2  -3   2 1577.74   56.59
   1   3  -2 1516.75   53.29
   1   3  -2 1481.15   51.89
   1   3  -2 1449.95   52.89
  -1  -3   2 1481.85   51.59
  -1  -3   2 1488.55   53.19
  -1  -3   2 1496.95   53.39
  -1  -3   2 1580.84   52.49
   0   3  -2  552.54   22.50
   0   3  -2  585.94   23.80
   0   3  -2  567.24   21.50
   0   3  -2  556.44   22.40
   0  -3   2  545.95   22.70
   0  -3   2  605.14   22.00
   0  -3   2  571.34   21.20
   0  -3   2  549.74   22.60
  -1   3  -2 1063.69   37.50
  -1   3  -2 1086.09   38.00
  -1   3  -2 1053.79   37.20
  -1   3  -2 1043.60   38.10
   1  -3   2 1053.99   37.00
   1  -3   2 1039.60   38.30
   1  -3   2 1024.60   38.00
   1  -3   2 1088.19   37.60
   1  -3   2 1008.40   35.30
  -2   3  -2  175.48    9.00
  -2   3  -2  173.98    8.10
  -2   3  -2  172.78    9.80
  -2   3  -2  183.28    9.30
  -2   3  -2  189.48    9.00
   2  -3   2  174.28    9.70
   2  -3   2  179.78    9.00
   2  -3   2  176.68   10.40
   2  -3   2  183.78    8.80
   2  -3   2  169.28    7.50
  -3   3  -2   74.29    7.00
  -3   3  -2   78.09    7.00
  -3   3  -2   89.69    6.60
  -3   3  -2   74.49    6.30
   3  -3   2   85.99    7.00
   3  -3   2   92.69    8.00
   3  -3   2   85.29    5.70
   3  -3   2   87.99    7.40
   3  -3   2   78.39    6.60
  -4   3  -2   29.90    5.00
  -4   3  -2   31.70    5.30
  -4   3  -2   35.90    5.10
  -4   3  -2   36.50    5.20
   4  -3   2   34.70    4.50
   4  -3   2   29.60    5.70
   4  -3   2   31.30    4.50
   4  -3   2   29.10    5.50
  -5   3  -2 1627.74   57.89
  -5   3  -2 1662.63   58.79
  -5   3  -2 1639.94   57.89
  -5   3  -2 1694.53   58.39
   5  -3   2 1664.13   57.09
   5  -3   2 1644.64   58.99
   5  -3   2 1661.63   59.19
  -6   3  -2   74.39    8.80
  -6   3  -2   81.79   10.30
  -6   3  -2   67.49    7.80
  -6   3  -2   88.29    7.60
   6  -3   2   85.69    9.70
   6  -3   2   73.39    9.40
   6  -3   2   75.49    6.20
  -7   3  -2  136.49    9.40
  -7   3  -2  135.19   11.10
  -7   3  -2  131.19   11.30
  -7   3  -2  116.39    9.00
   7  -3   2  113.79   13.60
   7  -3   2  144.29   12.10
   7  -3   2  123.49    7.40
  -8   3  -2   21.10    6.70
  -8   3  -2   41.20    9.70
  -8   3  -2   20.40    5.50
   8  -3   2   22.50    8.00
   8  -3   2   41.70    8.10
   8  -3   2   29.00    7.60
  -9   3  -2  176.28   15.00
  -9   3  -2  182.28   15.80
  -9   3  -2  177.18   12.90
  -9   3  -2  236.78   20.60
   9  -3   2  197.68   17.80
   9  -3   2  179.28   15.50
   9  -3   2  171.78   16.60
 -10   3  -2  -10.80   12.80
 -10   3  -2    5.80    7.40
 -10   3  -2   -7.80   10.40
  10  -3   2   -4.20    8.30
  10  -3   2    6.70   10.40
 -11   3  -2   11.80    7.20
 -11   3  -2  -18.60   11.70
 -11   3  -2    6.10    9.00
 -11   3  -2    6.80   15.50
  11  -3   2   11.00   10.30
  11  -3   2   -0.70   13.00
  10   2  -2  -11.40   21.10
  10   2  -2  -13.80   12.00
   9   2  -2  109.79   14.50
   9   2  -2  115.79   18.70
   9   2  -2  129.79   15.30
   9   2  -2  173.68   23.50
  -9  -2   2  115.89    9.10
  -9  -2   2  156.28   21.80
   8   2  -2   23.40    7.50
   8   2  -2   14.40    7.70
  -8  -2   2   10.50    9.70
  -8  -2   2    6.50    5.40
  -8  -2   2   12.60    3.60
  -8  -2   2   20.30   12.00
   7   2  -2   93.99   12.80
   7   2  -2  113.39   14.00
   7   2  -2  110.59   11.50
   7   2  -2   88.59   14.20
  -7  -2   2  102.59    6.10
  -7  -2   2  111.09   14.60
  -7  -2   2  102.79   14.00
  -7  -2   2  117.79    7.80
  -7  -2   2  116.49   10.00
   6   2  -2   89.19    9.10
   6   2  -2   72.89   13.40
   6   2  -2   65.99    9.40
   6   2  -2   95.29   13.60
  -6  -2   2   74.09    9.30
  -6  -2   2   88.79    5.70
  -6  -2   2   75.59    8.60
  -6  -2   2   77.29    6.60
  -6  -2   2   87.89   12.40
   5   2  -2   71.89    9.10
   5   2  -2   83.69    8.60
   5   2  -2   80.89   11.20
   5   2  -2   73.09    9.00
  -5  -2   2   83.39   11.00
  -5  -2   2   91.99    6.00
  -5  -2   2   83.09    6.30
  -5  -2   2   92.39    9.30
  -5  -2   2   75.69    8.40
   4   2  -2   -0.40    3.70
   4   2  -2   -1.20    3.60
   4   2  -2    3.20    2.30
   4   2  -2   -3.20    3.40
   4   2  -2   -2.80    5.30
   4   2  -2    9.60    6.40
  -4  -2   2    1.90    2.70
  -4  -2   2    8.10    2.80
  -4  -2   2    4.00    5.20
  -4  -2   2    4.10    4.30
  -4  -2   2    0.60    4.10
   3   2  -2  691.83   29.20
   3   2  -2  646.84   26.10
   3   2  -2  694.13   27.20
   3   2  -2  703.33   28.30
   3   2  -2  713.33   26.00
  -3  -2   2  691.83   25.20
  -3  -2   2  710.13   26.10
  -3  -2   2  703.63   28.60
  -3  -2   2  728.13   26.30
  -3  -2   2  706.53   29.30
  -3  -2   2  743.23   25.80
   2   2  -2 1509.75   54.19
   2   2  -2 1499.85   53.19
   2   2  -2 1550.34   52.79
   2   2  -2 1539.05   54.49
  -2  -2   2 1543.65   53.39
  -2  -2   2 1530.05   52.19
  -2  -2   2 1535.95   55.19
  -2  -2   2 1629.14   52.99
  -2  -2   2 1510.35   52.19
  -2  -2   2 1524.95   54.69
   1   2  -2 1479.15   51.09
   1   2  -2 1504.65   51.89
   1   2  -2 1500.75   52.59
   1   2  -2 1472.55   51.99
  -1  -2   2 1418.46   50.49
  -1  -2   2 1596.74   51.59
  -1  -2   2 1467.55   50.79
  -1  -2   2 1510.55   51.99
  -1  -2   2 1510.55   52.69
  -1  -2   2 1518.65   53.29
   0   2  -2   94.39    6.00
   0   2  -2   89.39    6.30
   0   2  -2  108.89    6.10
   0   2  -2   96.69    5.80
   0  -2   2   96.49    5.30
   0  -2   2   98.19    6.80
   0  -2   2   95.99    6.50
   0  -2   2  109.49    6.10
  -1   2  -2  553.34   20.00
  -1   2  -2  573.24   20.40
  -1   2  -2  546.55   20.70
  -1   2  -2  525.85   19.10
  -1   2  -2  564.54   20.90
   1  -2   2  526.65   20.30
   1  -2   2  583.84   20.60
   1  -2   2  543.55   20.80
   1  -2   2  557.34   20.10
  -2   2  -2  669.93   24.80
  -2   2  -2  740.83   25.10
  -2   2  -2  674.13   23.80
  -2   2  -2  649.24   24.60
   2  -2   2  673.93   24.70
   2  -2   2  671.43   24.70
   2  -2   2  640.14   25.10
   2  -2   2  708.03   24.60
  -3   2  -2 1760.52   62.09
  -3   2  -2 1786.62   61.79
  -3   2  -2 1755.32   62.19
  -3   2  -2 1944.81   62.19
   3  -2   2 1804.82   62.49
   3  -2   2 1893.21   61.89
   3  -2   2 1772.22   62.59
  -4   2  -2   76.19    6.10
  -4   2  -2   84.59    7.20
  -4   2  -2   92.69    6.10
  -4   2  -2   79.79    7.20
   4  -2   2   89.89    6.50
   4  -2   2   73.69    7.00
   4  -2   2   84.89    5.60
  -5   2  -2  264.37   13.30
  -5   2  -2  248.28   11.90
  -5   2  -2  258.87   11.40
  -5   2  -2  250.47   12.70
   5  -2   2  240.38   10.70
   5  -2   2  237.68   13.30
   5  -2   2  247.18   12.90
  -6   2  -2  757.52   30.00
  -6   2  -2  745.53   27.80
  -6   2  -2  705.73   26.70
  -6   2  -2  744.03   28.90
   6  -2   2  715.23   28.80
   6  -2   2  720.93   29.90
  -7   2  -2 1487.35   54.29
  -7   2  -2 1458.55   51.99
  -7   2  -2 1527.85   53.09
  -7   2  -2 1349.27   50.29
   7  -2   2 1481.85   53.29
   7  -2   2 1492.45   54.49
   7  -2   2 1441.66   55.09
  -8   2  -2   22.80    6.70
  -8   2  -2   18.00    5.50
  -8   2  -2   17.10    8.00
   8  -2   2   33.50    8.80
   8  -2   2   20.30    7.40
   8  -2   2   29.30    7.10
  -9   2  -2  923.81   39.90
  -9   2  -2  901.31   35.80
  -9   2  -2  926.41   39.30
  -9   2  -2  876.51   34.60
   9  -2   2  856.51   39.40
   9  -2   2  895.51   36.60
   9  -2   2  835.62   38.50
 -10   2  -2  149.88   17.40
 -10   2  -2  139.29   18.80
 -10   2  -2  130.89   14.20
  10  -2   2  145.79   19.70
  10  -2   2  151.58   15.30
 -11   2  -2   17.70    9.10
 -11   2  -2   20.80   14.20
 -11   2  -2   21.20   12.50
 -11   2  -2   20.00    7.90
  11  -2   2   21.00   13.80
  11  -2   2   31.70   10.90
  10   1  -2   97.09   14.60
  10   1  -2   86.79   21.50
   9   1  -2   24.90   14.20
   9   1  -2   28.80   13.70
   9   1  -2   31.50    9.10
   9   1  -2   19.90    7.50
   8   1  -2  157.48   13.20
   8   1  -2  152.08   14.10
   8   1  -2   98.49   15.70
  -8  -1   2  114.79   15.70
  -8  -1   2  129.29   15.10
  -8  -1   2  139.39    7.20
  -8  -1   2  132.09    8.40
   7   1  -2    1.20    5.40
   7   1  -2    4.10    7.10
   7   1  -2    4.10    5.80
   7   1  -2   -0.60    8.30
  -7  -1   2    7.90    7.70
  -7  -1   2    3.40    3.80
  -7  -1   2    8.20    3.00
  -7  -1   2   17.50    9.80
   6   1  -2   33.90    5.70
   6   1  -2   31.20    7.60
   6   1  -2   42.20    6.70
  -6  -1   2   36.90    4.70
  -6  -1   2   31.10    9.40
  -6  -1   2   42.80    6.90
  -6  -1   2   31.70    4.50
   5   1  -2   -5.00    6.00
   5   1  -2   -0.20    3.70
   5   1  -2   -0.20    5.70
   5   1  -2    5.10    3.80
  -5  -1   2    2.60    2.30
  -5  -1   2  -10.30    6.40
  -5  -1   2   -0.60    2.00
  -5  -1   2   -2.10    5.00
  -5  -1   2   -1.70    3.00
   4   1  -2  189.98   10.50
   4   1  -2  193.48   13.20
   4   1  -2  199.68    9.70
   4   1  -2  197.28    9.10
   4   1  -2  188.58   11.90
  -4  -1   2  206.28    8.50
  -4  -1   2  190.58    9.40
  -4  -1   2  198.68    8.50
  -4  -1   2  185.68   12.20
  -4  -1   2  207.38   11.20
   3   1  -2  593.84   22.10
   3   1  -2  627.04   24.90
   3   1  -2  560.34   24.60
   3   1  -2  591.74   23.00
   3   1  -2  600.34   22.40
   3   1  -2  628.14   22.20
  -3  -1   2  612.34   22.90
  -3  -1   2  607.44   22.10
  -3  -1   2  605.24   21.30
  -3  -1   2  585.04   24.60
  -3  -1   2  649.24   21.80
   2   1  -2 2451.65   83.49
   2   1  -2 2599.14   85.49
   2   1  -2 2473.75   85.69
   2   1  -2 2407.76   83.09
  -2  -1   2 2606.14   83.39
  -2  -1   2 2544.75   85.69
  -2  -1   2 2389.86   82.59
  -2  -1   2 2409.76   83.39
  -2  -1   2 2540.85   85.39
   1   1  -2  481.55   16.80
   1   1  -2  449.95   18.40
   1   1  -2  492.95   17.40
   1   1  -2  449.16   17.40
   1   1  -2  438.96   18.60
  -1  -1   2  458.95   18.70
  -1  -1   2  462.85   16.40
  -1  -1   2  466.05   18.60
  -1  -1   2  520.55   17.30
   0   1  -2 1158.78   40.90
   0   1  -2 1223.68   41.20
   0   1  -2 1125.99   40.70
   0   1  -2 1296.47   41.40
   0  -1   2 1279.97   41.30
   0  -1   2 1159.98   41.30
   0  -1   2 1194.08   40.60
  -2   1  -2 2109.09   71.09
  -2   1  -2 2080.19   71.19
  -2   1  -2 2114.69   71.39
   2  -1   2 2109.69   71.49
   2  -1   2 2178.78   71.09
   2  -1   2 2118.29   71.49
  -3   1  -2 5511.65  185.88
  -3   1  -2 5696.73  185.48
   3  -1   2 5559.44  185.68
   3  -1   2 5635.04  186.18
  -4   1  -2   -0.60    2.30
  -4   1  -2   -2.80    3.40
  -4   1  -2   -0.80    3.10
   4  -1   2    0.40    2.40
   4  -1   2    1.80    3.00
   4  -1   2   -0.10    1.90
  -5   1  -2 1581.04   54.69
  -5   1  -2 1571.34   52.59
  -5   1  -2 1503.05   53.59
  -5   1  -2 1581.44   54.99
   5  -1   2 1545.35   55.59
   5  -1   2 1533.35   54.69
   5  -1   2 1512.95   54.09
  -6   1  -2  505.25   21.90
  -6   1  -2  515.65   18.80
  -6   1  -2  507.65   21.90
  -6   1  -2  505.25   20.60
   6  -1   2  502.65   23.20
   6  -1   2  521.35   21.40
   6  -1   2  511.65   22.20
  -7   1  -2   50.79    7.50
  -7   1  -2   53.39    2.90
  -7   1  -2   58.39    8.70
  -7   1  -2   40.40    5.90
   7  -1   2   43.00    8.50
   7  -1   2   58.09    8.40
  -8   1  -2  628.64   26.10
  -8   1  -2  671.53   27.60
  -8   1  -2  653.93   29.90
   8  -1   2  642.74   30.80
   8  -1   2  657.53   27.60
  -9   1  -2   79.69   10.20
  -9   1  -2   80.69   11.80
  -9   1  -2   99.69    9.80
  -9   1  -2   84.29   12.70
   9  -1   2   96.39   11.80
   9  -1   2   79.69   12.80
   9  -1   2   80.89   12.50
 -10   1  -2   97.99   13.90
 -10   1  -2  120.09   14.80
 -10   1  -2  153.78   14.70
  10  -1   2  141.59   15.10
  10  -1   2  117.19   16.90
 -11   1  -2   -6.70   12.00
 -11   1  -2   23.60    9.50
 -11   1  -2   12.60   12.30
 -11   1  -2    3.60    7.50
  11  -1   2   11.60   13.10
  11  -1   2   13.80    9.60
  10   0  -2    4.20   21.70
  10   0  -2    3.20   10.50
  10   0  -2    3.10    8.60
  10   0  -2    8.60   18.60
 -10   0   2   18.90   12.10
   9   0  -2  330.77   26.30
   9   0  -2  252.87   18.80
   9   0  -2  253.07   25.30
   9   0  -2  317.47   17.50
   8   0  -2    0.60    7.70
   8   0  -2   -6.70    4.90
   8   0  -2    2.30    6.40
   8   0  -2  -11.80    9.00
  -8   0   2   10.00    9.50
  -8   0   2    1.40    4.50
   7   0  -2  962.10   39.10
   7   0  -2  992.60   42.60
   7   0  -2 1010.40   37.10
   7   0  -2  945.91   42.70
  -7   0   2 1037.30   40.90
   6   0  -2   25.40    5.20
   6   0  -2   23.60    8.00
   6   0  -2   -9.80   14.80
   6   0  -2   24.20    4.90
  -6   0   2   21.90    7.00
  -6   0   2   19.80    3.10
  -6   0   2   21.10    2.70
  -6   0   2   28.60    7.20
   5   0  -2  221.88    7.90
   5   0  -2  213.38   10.70
   5   0  -2  212.98   14.80
   5   0  -2  218.18   15.10
  -5   0   2  221.18   13.50
  -5   0   2  215.68    9.10
  -5   0   2  241.98   15.10
  -5   0   2  213.18    8.80
   4   0  -2 1144.89   42.30
   4   0  -2 1133.09   42.40
   4   0  -2 1162.98   38.70
   4   0  -2 1158.18   39.50
   4   0  -2 1003.80   37.50
  -4   0   2 1152.28   42.10
  -4   0   2 1129.89   40.60
  -4   0   2 1090.49   37.40
  -4   0   2 1046.10   37.90
   3   0  -2    9.10    2.30
   3   0  -2    8.10    2.90
   3   0  -2    4.40    4.10
   3   0  -2    6.00    4.00
   3   0  -2    5.70    2.60
  -3   0   2    7.80    3.30
  -3   0   2    8.10    1.20
  -3   0   2    8.80    1.20
  -3   0   2    5.00    1.70
  -3   0   2    8.60    3.80
   2   0  -2  244.18   14.30
   2   0  -2  269.57    9.70
   2   0  -2  265.87   10.80
   2   0  -2  269.87   12.10
   2   0  -2  271.27   12.50
  -2   0   2  272.67   11.20
  -2   0   2  242.38   10.00
  -2   0   2  259.67   12.40
   1   0  -2 1271.07   43.00
   1   0  -2 1284.17   44.30
   1   0  -2 1206.58   42.20
   1   0  -2 1251.47   43.50
   1   0  -2 1338.57   44.40
  -1   0   2 1204.18   43.00
  -1   0   2 1279.87   44.20
  -1   0   2 1297.17   43.30
  -1   0   2 1257.17   44.30
  -1   0   2 1343.17   42.60
   0   0  -2  187.58    6.90
   0   0  -2  189.48    6.90
   0   0  -2  189.98    7.80
   0   0  -2  186.48    7.80
   0   0  -2  184.88    8.10
   0   0   2  183.68    6.70
   0   0   2  173.68    7.80
   0   0   2  206.48    7.10
   0   0   2  184.58    7.70
   0   0   2  189.18    8.10
  -1   0  -2 2058.89   63.69
  -1   0  -2 1784.32   63.89
  -1   0  -2 1787.52   64.39
   1   0   2 1980.10   64.09
   1   0   2 1802.12   63.89
   1   0   2 2051.99   63.49
  -2   0  -2  137.79    6.90
  -2   0  -2  140.79    6.30
  -2   0  -2  134.69    6.50
   2   0   2  141.49    7.40
   2   0   2  144.49    6.60
   2   0   2  150.48    5.70
  -3   0  -2   12.40    2.50
  -3   0  -2   12.90    2.50
  -3   0  -2   11.90    3.40
   3   0   2   13.20    1.70
   3   0   2   12.60    2.60
   3   0   2    9.40    2.30
   3   0   2    5.70    3.10
  -4   0  -2   98.29    7.70
  -4   0  -2  101.69    5.50
  -4   0  -2   97.99    6.10
   4   0   2  100.89    6.50
   4   0   2   94.59    7.80
   4   0   2  100.79    4.30
   4   0   2   93.49    6.40
  -5   0  -2   50.59    6.30
  -5   0  -2   46.80    5.50
  -5   0  -2   51.39    4.40
   5   0   2   42.40    6.60
   5   0   2   47.60    6.00
   5   0   2   57.29    6.40
  -6   0  -2  107.59    7.90
  -6   0  -2   95.09    9.70
  -6   0  -2  108.59    5.80
  -6   0  -2  108.09    4.70
   6   0   2  100.59    9.10
   6   0   2  110.69    8.80
   6   0   2   91.09   10.90
  -7   0  -2  890.71   33.50
  -7   0  -2  858.11   34.70
  -7   0  -2  841.72   32.00
   7   0   2  778.82   35.90
   7   0   2  858.71   34.60
   7   0   2  844.42   32.50
  -8   0  -2   75.89   10.80
  -8   0  -2   66.49    8.80
  -8   0  -2   68.49    9.00
  -8   0  -2   62.89   10.50
   8   0   2   65.79   10.70
   8   0   2   72.19   10.00
  -9   0  -2  171.68   12.30
  -9   0  -2  186.28   17.60
  -9   0  -2  216.48   14.90
  -9   0  -2  184.78   15.30
   9   0   2  211.08   15.00
   9   0   2  193.58   17.50
 -10   0  -2   -3.70   10.50
 -10   0  -2    8.20    7.40
 -10   0  -2    4.70    8.20
  10   0   2   19.30    8.40
  10   0   2   11.70    8.70
  10   0   2   11.90   11.30
 -11   0  -2   76.59   11.70
 -11   0  -2  101.79   13.40
 -11   0  -2  127.19   15.70
 -11   0  -2   66.69   14.70
  11   0   2  125.39   16.10
  11   0   2  103.19   16.50
  10  -1  -2    9.30   20.20
  10  -1  -2   -0.80    8.10
  10  -1  -2   35.30   19.70
  10  -1  -2  -20.00    9.90
 -10   1   2   -0.90   12.30
   9  -1  -2  -12.30    7.20
   9  -1  -2  -15.70   12.10
   9  -1  -2  -14.50   12.50
   9  -1  -2    6.90    6.80
  -9   1   2    6.60   11.50
   8  -1  -2   62.29   13.40
   8  -1  -2  101.99   10.00
  -8   1   2   87.19   12.20
  -8   1   2  102.49   13.30
   7  -1  -2  248.58   13.00
   7  -1  -2  244.58   16.90
  -7   1   2  220.68   16.80
  -7   1   2  239.28   17.70
   6  -1  -2   98.59    9.40
  -6   1   2  100.89    5.30
  -6   1   2  120.99   10.60
  -6   1   2  101.39    5.00
  -6   1   2  114.39   12.00
   5  -1  -2 1155.28   42.30
   5  -1  -2 1213.28   40.80
   5  -1  -2 1162.68   45.10
  -5   1   2 1103.89   39.00
  -5   1   2 1168.08   43.60
  -5   1   2 1182.18   43.80
   4  -1  -2  723.73   26.50
   4  -1  -2  689.43   24.40
   4  -1  -2  647.04   22.70
   4  -1  -2  743.53   28.50
   4  -1  -2  718.63   23.20
   4  -1  -2  661.13   25.30
  -4   1   2  691.23   27.50
  -4   1   2  691.93   27.10
  -4   1   2  601.74   22.80
   3  -1  -2  611.64   20.90
   3  -1  -2  604.84   21.80
   3  -1  -2  616.44   21.40
   3  -1  -2  622.14   23.60
   3  -1  -2  620.54   23.20
   3  -1  -2  602.24   24.20
  -3   1   2  624.84   20.90
  -3   1   2  590.44   24.30
  -3   1   2  617.64   23.80
   2  -1  -2 1395.96   48.00
   2  -1  -2 1506.55   50.69
   2  -1  -2 1477.55   50.59
   2  -1  -2 1351.66   48.00
   2  -1  -2 1469.75   49.80
  -2   1   2 1430.26   50.09
  -2   1   2 1492.35   48.30
  -2   1   2 1465.05   50.89
   1  -1  -2  828.72   31.00
   1  -1  -2  877.31   30.40
   1  -1  -2  868.51   30.20
   1  -1  -2  871.81   30.70
  -1   1   2  839.02   30.30
  -1   1   2  830.42   31.30
  -1   1   2  920.71   29.20
   0  -1  -2 4053.29  138.79
   0   1   2 4278.37  137.29
  -2  -1  -2  120.99    5.20
  -2  -1  -2  118.59    5.70
   2   1   2  118.89    5.80
   2   1   2  123.49    6.70
   2   1   2  127.09    5.10
   2   1   2  115.39    5.30
  -3  -1  -2 1546.55   53.69
  -3  -1  -2 1572.04   55.29
  -3  -1  -2 1548.95   53.69
   3   1   2 1559.04   53.69
   3   1   2 1566.84   53.99
   3   1   2 1604.94   55.09
   3   1   2 1672.23   52.79
  -4  -1  -2  264.97   13.40
  -4  -1  -2  253.57   11.10
  -4  -1  -2  269.87   12.00
   4   1   2  281.07    9.80
   4   1   2  272.67   11.70
   4   1   2  254.97   12.00
   4   1   2  236.58   12.70
  -5  -1  -2 1715.63   59.59
  -5  -1  -2 1742.23   60.39
  -5  -1  -2 1705.13   61.09
   5   1   2 1770.52   61.69
   5   1   2 1663.33   59.39
   5   1   2 1712.83   60.89
   5   1   2 1754.72   57.29
  -6  -1  -2 1233.38   44.10
  -6  -1  -2 1248.18   45.80
   6   1   2 1226.18   46.40
   6   1   2 1243.98   44.20
   6   1   2 1188.38   45.90
   6   1   2 1234.28   41.00
  -7  -1  -2    7.20    6.50
  -7  -1  -2   13.50    4.70
  -7  -1  -2   15.80    7.30
  -7  -1  -2   11.40    3.00
   7   1   2   12.40    5.10
   7   1   2    7.10    6.10
  -8  -1  -2  423.86   16.20
  -8  -1  -2  441.16   21.90
  -8  -1  -2  479.25   24.10
  -8  -1  -2  455.15   19.60
  -8  -1  -2  469.15   20.50
   8   1   2  451.15   24.40
   8   1   2  428.46   23.40
   8   1   2  493.75   21.20
  -9  -1  -2   41.10    9.30
  -9  -1  -2   48.20    7.50
  -9  -1  -2   60.89    7.40
  -9  -1  -2   53.09    9.30
   9   1   2   60.59   11.40
   9   1   2   54.29    8.90
   9   1   2   32.50    9.10
 -10  -1  -2   74.69   11.10
 -10  -1  -2   66.19   13.90
 -10  -1  -2   86.19   11.70
 -10  -1  -2   74.59   10.10
  10   1   2  111.29   14.10
  10   1   2   76.99   13.80
  10   1   2   71.39   11.40
 -11  -1  -2   81.39   11.80
 -11  -1  -2   80.39   15.50
  11   1   2   99.09   17.90
  11   1   2   79.39   14.70
  11   1   2  127.99   17.10
  10  -2  -2   36.30   20.50
  10  -2  -2   27.00    8.90
  10  -2  -2   26.60   19.30
 -10   2   2   32.00   14.00
 -10   2   2   28.40   14.40
   9  -2  -2   72.69    9.50
   9  -2  -2   62.39   12.60
  -9   2   2   71.89   14.20
  -9   2   2   71.49   12.20
   8  -2  -2    4.20    5.70
   8  -2  -2   -2.00    6.20
   8  -2  -2  -10.70    9.10
  -8   2   2    2.90   10.50
  -8   2   2   -6.90    9.90
   7  -2  -2   92.89   11.20
   7  -2  -2  124.19   10.00
   7  -2  -2  104.59   14.10
  -7   2   2  110.29   14.20
  -7   2   2  116.39   15.00
   6  -2  -2 1033.40   39.90
   6  -2  -2 1087.89   38.50
  -6   2   2 1065.29   41.70
  -6   2   2 1076.59   42.50
   5  -2  -2  124.89    8.40
   5  -2  -2  133.19    9.90
   5  -2  -2  123.29   10.30
   5  -2  -2  133.59    7.90
  -5   2   2  124.59    5.00
  -5   2   2  144.39   11.90
  -5   2   2  101.79   12.30
  -5   2   2  122.79    5.90
   4  -2  -2 1669.13   58.59
   4  -2  -2 1670.93   59.99
   4  -2  -2 1625.34   56.89
   4  -2  -2 1645.94   56.49
  -4   2   2 1727.33   55.59
  -4   2   2 1650.63   60.19
  -4   2   2 1671.73   59.49
   3  -2  -2  340.87   14.40
   3  -2  -2  323.87   14.90
   3  -2  -2  320.87   12.50
   3  -2  -2  330.77   12.50
   3  -2  -2  323.77   16.70
  -3   2   2  354.26   12.10
  -3   2   2  328.77   16.20
  -3   2   2  329.07   14.70
   2  -2  -2 1254.77   43.90
   2  -2  -2 1358.06   45.90
   2  -2  -2 1348.57   46.70
   2  -2  -2 1253.67   43.90
  -2   2   2 1299.27   46.20
  -2   2   2 1323.97   47.20
  -2   2   2 1368.26   44.20
   1  -2  -2  505.95   20.40
   1  -2  -2  494.55   17.60
   1  -2  -2  513.35   19.50
   1  -2  -2  505.45   17.70
   1  -2  -2  511.15   19.40
  -1   2   2  555.44   18.20
  -1   2   2  531.55   21.00
   0  -2  -2 1714.93   59.59
   0  -2  -2 1826.62   61.69
   0  -2  -2 1767.82   60.09
   0  -2  -2 1786.62   60.99
   0   2   2 1870.01   62.09
   0   2   2 1707.23   59.69
   0   2   2 1727.63   59.39
   0   2   2 1820.32   60.89
   0   2   2 1932.71   59.99
  -1  -2  -2  697.93   26.10
  -1  -2  -2  700.53   25.80
  -1  -2  -2  710.93   25.50
  -1  -2  -2  684.13   24.50
   1   2   2  691.13   25.30
   1   2   2  710.93   24.40
   1   2   2  768.02   24.50
   1   2   2  691.53   26.00
   1   2   2  710.93   25.90
  -2  -2  -2 5222.58  175.38
  -2  -2  -2 5242.98  176.08
   2   2   2 5543.75  174.48
   2   2   2 5184.88  176.78
   2   2   2 5255.47  176.08
  -3  -2  -2 4729.53  160.48
  -3  -2  -2 4776.42  161.38
  -3  -2  -2 4811.92  160.18
   3   2   2 4737.53  160.08
   3   2   2 5048.00  159.18
   3   2   2 4837.52  161.78
  -4  -2  -2  982.70   36.20
  -4  -2  -2  976.40   35.40
   4   2   2  970.00   36.50
   4   2   2  994.90   37.40
   4   2   2  985.70   35.40
   4   2   2 1036.70   33.90
  -5  -2  -2 2267.87   79.09
  -5  -2  -2 2307.97   80.19
  -5  -2  -2 2339.37   81.39
   5   2   2 2318.97   81.59
   5   2   2 2391.36   77.09
   5   2   2 2292.47   79.09
   5   2   2 2261.57   80.79
  -6  -2  -2  427.96   21.00
  -6  -2  -2  413.26   18.40
  -6  -2  -2  437.16   20.10
   6   2   2  446.06   15.60
   6   2   2  401.66   20.50
   6   2   2  418.96   20.40
   6   2   2  471.85   19.00
  -7  -2  -2   18.60    5.20
  -7  -2  -2   20.50    7.50
  -7  -2  -2   20.50    3.20
  -7  -2  -2   18.30    7.10
   7   2   2   19.90    7.60
   7   2   2   24.80    2.70
   7   2   2   21.40    6.10
  -8  -2  -2   14.20    8.40
  -8  -2  -2   12.20    7.80
  -8  -2  -2    4.30    5.70
  -8  -2  -2    8.20    3.00
  -8  -2  -2   11.20    8.70
  -8  -2  -2   14.30    3.20
   8   2   2   11.40    5.90
  -9  -2  -2   98.19   12.00
  -9  -2  -2  130.19   17.00
  -9  -2  -2  106.19    5.30
   9   2   2  110.99   15.90
   9   2   2  128.79   13.30
   9   2   2  107.09   14.60
 -10  -2  -2    4.10    8.90
 -10  -2  -2    4.10    6.60
 -10  -2  -2    7.00   11.60
  10   2   2    3.50    9.20
  10   2   2   10.60    8.40
 -11  -2  -2    9.60    8.30
 -11  -2  -2   15.20   12.20
 -11  -2  -2    9.50    9.80
  11   2   2   -1.80   14.80
  11   2   2   24.80   14.90
  11   2   2   37.50   15.90
  11   2   2   11.70    9.60
  10  -3  -2   24.80    9.40
  10  -3  -2   31.00   13.00
 -10   3   2   24.90   15.80
 -10   3   2   14.70   10.40
   9  -3  -2    1.00   13.10
   9  -3  -2    9.80    8.00
   9  -3  -2    2.20    6.70
  -9   3   2    5.90   13.10
  -9   3   2   -4.90   11.20
   8  -3  -2   44.30    7.30
   8  -3  -2   45.00    8.60
  -8   3   2   46.20   11.80
  -8   3   2   43.60   13.20
   7  -3  -2 1341.37   48.60
   7  -3  -2 1328.07   53.49
   7  -3  -2 1327.77   49.99
  -7   3   2 1338.67   52.39
  -7   3   2 1364.76   54.19
   6  -3  -2    9.30    7.20
   6  -3  -2    7.50    5.90
   6  -3  -2   12.00    4.70
   6  -3  -2   10.70    4.80
  -6   3   2   16.40    8.70
  -6   3   2   26.30    8.70
  -6   3   2   12.90    1.90
  -6   3   2    6.70    1.90
  -6   3   2    9.20    2.70
   5  -3  -2 1528.75   53.19
   5  -3  -2 1471.05   51.29
   5  -3  -2 1612.44   55.49
   5  -3  -2 1510.05   56.39
   5  -3  -2 1515.95   53.49
  -5   3   2 1534.95   56.19
  -5   3   2 1620.64   51.49
  -5   3   2 1443.86   51.19
  -5   3   2 1578.94   57.99
  -5   3   2 1488.85   51.19
   4  -3  -2    1.80    2.50
   4  -3  -2    0.60    2.10
   4  -3  -2    2.00    3.80
   4  -3  -2    2.00    2.60
  -4   3   2    3.10    1.30
  -4   3   2   -5.20    4.70
  -4   3   2    2.90    1.90
  -4   3   2   -1.00    6.00
  -4   3   2    0.50    2.10
   3  -3  -2 3110.29  109.59
   3  -3  -2 3181.58  109.49
   3  -3  -2 3382.86  112.29
   3  -3  -2 3292.97  111.39
  -3   3   2 3386.16  113.79
  -3   3   2 3276.17  112.09
  -3   3   2 3402.26  109.29
   2  -3  -2 4666.13  157.48
   2  -3  -2 4799.62  158.98
   2  -3  -2 4989.20  160.28
   2  -3  -2 4706.93  157.18
   2  -3  -2 4718.23  159.48
  -2   3   2 4629.84  159.28
  -2   3   2 4423.06  156.58
  -2   3   2 5029.00  161.18
  -2   3   2 4862.81  157.28
   1  -3  -2 1536.65   52.99
   1  -3  -2 1536.05   53.49
   1  -3  -2 1500.25   51.49
   1  -3  -2 1533.85   54.09
   1  -3  -2 1469.55   51.99
  -1   3   2 1561.34   54.59
  -1   3   2 1572.54   53.19
  -1   3   2 1629.74   51.79
  -1   3   2 1451.45   51.19
  -1   3   2 1507.15   51.39
   0  -3  -2  833.82   29.40
   0  -3  -2  820.92   30.20
   0  -3  -2  834.02   31.30
   0  -3  -2  849.02   31.30
   0   3   2  872.61   31.00
   0   3   2  847.62   31.80
   0   3   2  853.21   29.30
   0   3   2  880.61   29.40
   0   3   2  831.52   29.80
  -1  -3  -2 2398.16   83.89
  -1  -3  -2 2475.35   86.09
  -1  -3  -2 2500.85   85.19
  -1  -3  -2 2526.65   85.29
   1   3   2 2631.94   83.79
   1   3   2 2529.45   85.89
   1   3   2 2512.85   85.49
   1   3   2 2578.54   85.09
   1   3   2 2416.76   83.89
  -2  -3  -2 1116.59   39.60
  -2  -3  -2 1112.69   40.90
  -2  -3  -2 1117.59   39.80
  -2  -3  -2 1145.19   42.30
   2   3   2 1130.79   40.30
   2   3   2 1120.79   39.50
   2   3   2 1160.98   41.10
   2   3   2 1191.78   39.10
   2   3   2 1139.89   42.00
  -3  -3  -2   29.90    4.20
  -3  -3  -2   27.00    3.30
  -3  -3  -2   19.70    5.00
  -3  -3  -2   23.20    5.00
   3   3   2   32.80    4.10
   3   3   2   24.00    4.20
   3   3   2   29.30    3.70
   3   3   2   30.30    4.20
   3   3   2   21.30    6.10
  -4  -3  -2 2772.92   93.99
  -4  -3  -2 2767.32   93.39
  -4  -3  -2 2525.15   90.39
  -4  -3  -2 2686.03   92.19
   4   3   2 2740.83   94.49
   4   3   2 2757.12   92.19
   4   3   2 2742.53   96.09
   4   3   2 2738.23   91.99
  -5  -3  -2 3110.79  112.29
  -5  -3  -2 3481.55  116.99
  -5  -3  -2 3373.26  115.49
   5   3   2 3553.24  115.59
   5   3   2 3482.85  118.39
   5   3   2 3477.45  115.99
  -6  -3  -2   23.60    7.40
  -6  -3  -2   31.30    5.50
  -6  -3  -2   33.80    8.30
   6   3   2   23.90    5.90
   6   3   2   27.80    6.70
   6   3   2   30.20    6.10
  -7  -3  -2   41.50    9.40
  -7  -3  -2   31.80    6.30
  -7  -3  -2   34.90    5.10
  -7  -3  -2   41.00    9.30
   7   3   2   32.90    8.70
   7   3   2   43.90    4.90
   7   3   2   43.70    8.10
   7   3   2   29.40    6.80
   7   3   2   42.20    9.20
  -8  -3  -2   23.50   10.00
  -8  -3  -2   36.70   10.00
  -8  -3  -2   25.10    7.00
  -8  -3  -2   34.50    4.90
   8   3   2   27.60    7.40
   8   3   2   25.10    8.80
   8   3   2   22.60    8.30
   8   3   2   39.20   10.10
   8   3   2   30.40    3.90
  -9  -3  -2   62.19    8.60
  -9  -3  -2   64.69    6.10
  -9  -3  -2   58.29   11.30
  -9  -3  -2   70.39   12.70
  -9  -3  -2   77.19   12.60
   9   3   2   52.59    2.40
   9   3   2   55.99   12.00
   9   3   2   63.89    9.30
   9   3   2   57.39   12.40
   9   3   2   69.59   12.40
 -10  -3  -2   10.10    9.70
 -10  -3  -2   15.50    7.20
 -10  -3  -2   12.60    2.20
 -10  -3  -2   15.90   11.70
  10   3   2    9.30   11.20
  10   3   2   22.00   14.50
 -11  -3  -2   61.69   12.80
 -11  -3  -2   33.50   13.40
 -11  -3  -2   65.39   10.20
  11   3   2   20.10   16.50
  11   3   2   83.49   17.50
  11   3   2   45.60   11.40
  10  -4  -2   71.89   11.80
 -10   4   2   55.99   16.50
 -10   4   2   83.39   19.50
   9  -4  -2   14.70   12.00
   9  -4  -2   39.70    8.50
   9  -4  -2   26.50    9.50
  -9   4   2   40.90   13.70
  -9   4   2   67.29   17.40
   8  -4  -2   19.80    6.50
   8  -4  -2    2.50    6.10
  -8   4   2   11.50    8.40
  -8   4   2   -3.00   12.80
   7  -4  -2   13.30    8.70
   7  -4  -2    2.30    5.30
   7  -4  -2    6.80    5.50
  -7   4   2    5.60    2.00
  -7   4   2    8.50    9.00
  -7   4   2    6.80    2.60
  -7   4   2   17.20   11.70
  -7   4   2    6.20    2.20
   6  -4  -2 1478.15   56.99
   6  -4  -2 1526.35   55.49
   6  -4  -2 1522.05   53.49
   6  -4  -2 1497.25   50.49
   6  -4  -2 1448.06   53.39
   6  -4  -2 1583.44   57.29
  -6   4   2 1517.05   59.19
  -6   4   2 1473.45   50.59
  -6   4   2 1543.65   57.49
  -6   4   2 1402.96   50.39
  -6   4   2 1450.55   50.39
   5  -4  -2    6.10    3.00
   5  -4  -2    9.30    5.70
   5  -4  -2   10.80    3.60
   5  -4  -2   11.00    4.50
   5  -4  -2    8.20    5.20
  -5   4   2    6.00    2.10
  -5   4   2   -0.90    6.80
  -5   4   2    8.70    2.70
  -5   4   2   -1.80    7.80
   4  -4  -2  755.62   30.20
   4  -4  -2  858.81   31.10
   4  -4  -2  861.81   33.50
   4  -4  -2  843.12   30.40
   4  -4  -2  818.72   32.20
  -4   4   2  846.72   35.80
  -4   4   2  837.02   29.30
  -4   4   2  832.02   33.10
  -4   4   2  835.92   29.00
  -4   4   2  877.71   29.60
   3  -4  -2    8.40    2.80
   3  -4  -2    0.00    3.00
   3  -4  -2    3.50    4.10
   3  -4  -2    6.80    4.50
   3  -4  -2    2.60    3.30
  -3   4   2   -0.90    5.20
  -3   4   2    7.70    2.00
  -3   4   2   -1.60    6.50
   2  -4  -2 2732.03   93.39
   2  -4  -2 2710.93   94.39
   2  -4  -2 2639.34   92.59
   2  -4  -2 2667.03   91.89
  -2   4   2 2918.81   94.29
  -2   4   2 2618.64   91.39
  -2   4   2 2807.02   96.09
  -2   4   2 2677.03   91.49
  -2   4   2 2890.91   91.89
   1  -4  -2 6638.24  228.38
   1  -4  -2 6905.41  227.48
   1  -4  -2 6876.41  227.08
  -1   4   2 6875.21  228.08
  -1   4   2 6856.21  229.38
  -1   4   2 6912.11  226.38
   0  -4  -2 2101.69   72.39
   0  -4  -2 2143.39   74.19
   0  -4  -2 2152.08   73.59
   0  -4  -2 2151.78   74.89
   0   4   2 2117.29   72.29
   0   4   2 2186.78   74.99
   0   4   2 2125.89   72.99
   0   4   2 2143.29   74.29
  -1  -4  -2  110.19    8.70
  -1  -4  -2  129.99    7.20
  -1  -4  -2  118.59    9.00
  -1  -4  -2  123.69    8.00
   1   4   2  128.39    7.30
   1   4   2  117.79    9.00
   1   4   2  119.89    9.00
   1   4   2  127.89    8.00
  -2  -4  -2  147.59   10.40
  -2  -4  -2  126.39   10.20
  -2  -4  -2  141.79    7.60
  -2  -4  -2  130.09    7.10
  -2  -4  -2  142.39    8.20
   2   4   2  143.09    8.40
   2   4   2  146.59    9.60
   2   4   2  142.49   10.60
   2   4   2  148.39    9.70
  -3  -4  -2 1414.36   51.29
  -3  -4  -2 1403.36   48.30
  -3  -4  -2 1399.36   49.10
   3   4   2 1351.66   52.19
   3   4   2 1419.16   48.00
   3   4   2 1377.46   49.00
   3   4   2 1414.66   49.10
   3   4   2 1365.46   50.99
  -4  -4  -2 1643.14   56.99
  -4  -4  -2 1683.33   59.29
  -4  -4  -2 1604.04   58.69
   4   4   2 1598.34   59.09
   4   4   2 1651.53   55.39
   4   4   2 1634.84   56.99
   4   4   2 1569.04   56.09
   4   4   2 1551.34   60.89
  -5  -4  -2   14.30    4.60
  -5  -4  -2    2.90    6.40
  -5  -4  -2   13.60    6.20
   5   4   2   -6.90    6.90
   5   4   2   15.20    5.20
   5   4   2    7.10    3.10
   5   4   2   15.10    5.50
   5   4   2   10.80    4.40
  -6  -4  -2   30.20    5.90
  -6  -4  -2   33.90    8.40
  -6  -4  -2   33.40    5.90
   6   4   2   28.30    6.30
   6   4   2   28.80    4.10
   6   4   2   32.00    6.40
   6   4   2   34.80    7.70
  -7  -4  -2  312.37   19.10
  -7  -4  -2  272.87   14.90
  -7  -4  -2  290.97   16.50
  -7  -4  -2  300.67   20.20
   7   4   2  326.67   16.80
   7   4   2  281.17   16.90
   7   4   2  286.97   12.60
   7   4   2  280.77   19.30
  -8  -4  -2  189.98   14.30
  -8  -4  -2  176.88   17.80
  -8  -4  -2  157.68   11.20
  -8  -4  -2  163.88   16.70
   8   4   2  174.68   14.30
   8   4   2  179.78    8.80
   8   4   2  157.28   15.20
   8   4   2  164.68   16.50
  -9  -4  -2   27.30   10.70
  -9  -4  -2   25.30    5.30
  -9  -4  -2   38.70   11.60
  -9  -4  -2   31.60   11.80
  -9  -4  -2   39.30    8.40
   9   4   2   43.50    9.50
   9   4   2   14.70   11.20
   9   4   2   27.90   10.40
 -10  -4  -2  101.99   14.40
 -10  -4  -2  149.59   19.60
 -10  -4  -2  136.19   19.10
 -10  -4  -2  115.79   16.20
 -10  -4  -2  110.89    8.30
  10   4   2   75.39   14.90
  10   4   2  120.19   16.70
  10   4   2  117.59   15.70
 -11  -4  -2    3.70    9.40
 -11  -4  -2   26.20   12.20
 -11  -4  -2    2.80   12.70
  11   4   2   -8.10   16.50
  11   4   2    4.60   10.30
  10  -5  -2  -21.00   13.70
  10  -5  -2    8.60   12.10
 -10   5   2    7.70   14.50
 -10   5   2   24.50   19.90
   9  -5  -2  623.34   34.80
   9  -5  -2  609.84   28.90
   9  -5  -2  650.73   30.20
   9  -5  -2  540.25   32.20
  -9   5   2  641.84   39.50
  -9   5   2  610.34   32.80
   8  -5  -2  175.88   18.80
   8  -5  -2  181.88   15.40
  -8   5   2  185.08   21.60
  -8   5   2  187.28   23.40
  -8   5   2  172.18    7.60
   7  -5  -2  437.26   16.00
   7  -5  -2  425.46   24.40
   7  -5  -2  410.96   20.80
   7  -5  -2  441.86   25.50
  -7   5   2  401.86   16.30
  -7   5   2  448.86   17.30
  -7   5   2  458.45   28.80
  -7   5   2  411.06   15.80
  -7   5   2  438.86   25.90
   6  -5  -2  178.58   15.80
   6  -5  -2  183.38   13.10
   6  -5  -2  191.58   13.70
   6  -5  -2  178.28    9.00
   6  -5  -2  166.18   11.00
  -6   5   2  166.98   19.30
  -6   5   2  166.88    9.10
  -6   5   2  173.28    8.20
  -6   5   2  169.88   14.40
  -6   5   2  163.78    8.80
   5  -5  -2  207.38   12.80
   5  -5  -2  182.18   10.80
   5  -5  -2  193.28   10.30
   5  -5  -2  213.88   15.80
  -5   5   2  191.28    9.70
  -5   5   2  210.18    9.80
  -5   5   2  197.58    9.00
  -5   5   2  213.08   18.60
  -5   5   2  183.68   13.90
   4  -5  -2 1230.18   45.90
   4  -5  -2 1126.29   44.50
   4  -5  -2 1318.67   48.40
   4  -5  -2 1288.27   45.50
   4  -5  -2 1244.98   44.30
  -4   5   2 1285.27   50.49
  -4   5   2 1239.98   43.00
  -4   5   2 1199.08   47.00
  -4   5   2 1305.97   43.70
  -4   5   2 1238.98   43.40
   3  -5  -2  209.48   11.60
   3  -5  -2  203.28   13.80
   3  -5  -2  206.28   10.30
   3  -5  -2  201.88   11.20
  -3   5   2  217.48   10.00
  -3   5   2  192.18   15.80
  -3   5   2  219.18    9.60
  -3   5   2  207.18   10.00
   2  -5  -2 1321.37   48.50
   2  -5  -2 1328.97   47.30
   2  -5  -2 1334.67   48.40
   2  -5  -2 1354.86   50.19
  -2   5   2 1328.87   47.00
  -2   5   2 1370.66   51.89
  -2   5   2 1356.86   47.20
  -2   5   2 1430.06   49.60
   1  -5  -2  847.72   31.00
   1  -5  -2  822.82   33.50
   1  -5  -2  826.52   32.00
   1  -5  -2  858.81   32.40
  -1   5   2  885.81   33.20
  -1   5   2  865.31   30.80
  -1   5   2  860.41   31.30
  -1   5   2  836.62   34.80
   0  -5  -2 2997.00  103.99
   0  -5  -2 3023.00  106.99
   0  -5  -2 3101.49  105.69
   0   5   2 3031.60  104.79
   0   5   2 3189.78  107.09
   0   5   2 3135.19  106.29
   0   5   2 3105.29  103.89
  -1  -5  -2  333.37   18.40
  -1  -5  -2  335.97   16.30
  -1  -5  -2  338.27   14.90
   1   5   2  350.96   15.10
   1   5   2  341.97   17.10
   1   5   2  352.86   16.20
   1   5   2  331.67   17.30
  -2  -5  -2   72.19   10.60
  -2  -5  -2   74.59    9.60
  -2  -5  -2   76.09    7.00
  -2  -5  -2   77.69    5.90
   2   5   2   68.39    9.70
   2   5   2   83.79    7.60
   2   5   2   78.99    8.60
   2   5   2   87.39    9.30
  -3  -5  -2  293.57   16.90
  -3  -5  -2  307.87   14.50
  -3  -5  -2  272.37   19.00
  -3  -5  -2  302.17   13.00
   3   5   2  309.77   14.80
   3   5   2  282.07   17.70
   3   5   2  301.37   14.90
   3   5   2  311.07   16.40
  -4  -5  -2 1432.46   53.69
  -4  -5  -2 1448.26   51.19
  -4  -5  -2 1406.66   53.39
   4   5   2 1319.07   54.69
   4   5   2 1462.15   51.19
   4   5   2 1453.55   49.50
   4   5   2 1398.06   49.99
   4   5   2 1408.66   53.59
  -5  -5  -2   86.89    8.90
  -5  -5  -2   76.29    8.70
  -5  -5  -2   79.19   10.20
  -5  -5  -2   88.69   12.50
   5   5   2   76.09   12.50
   5   5   2  101.59   10.30
   5   5   2   90.09    9.50
   5   5   2   68.49    7.90
  -6  -5  -2   30.20    6.30
  -6  -5  -2   31.50    9.40
  -6  -5  -2   17.00    6.50
  -6  -5  -2   37.10    8.10
   6   5   2   31.40    5.00
   6   5   2   28.80   10.50
   6   5   2   33.50    6.90
   6   5   2   42.40    7.70
   6   5   2   34.70    8.30
  -7  -5  -2  285.17   20.50
  -7  -5  -2  303.37   16.80
  -7  -5  -2  277.17   15.60
   7   5   2  311.17   17.40
   7   5   2  289.97   20.30
   7   5   2  294.37   17.00
   7   5   2  262.97   23.40
   7   5   2  270.17   13.00
  -8  -5  -2    5.60   10.90
  -8  -5  -2   -1.60    5.40
  -8  -5  -2   10.80    6.80
  -8  -5  -2   11.50   10.70
   8   5   2   -1.00    3.80
   8   5   2  -10.10    9.10
   8   5   2    8.50    5.90
   8   5   2   -1.30    8.00
  -9  -5  -2  146.79   11.70
  -9  -5  -2  133.59   14.20
  -9  -5  -2  177.48   19.80
  -9  -5  -2  142.59   19.50
   9   5   2  138.69    8.50
   9   5   2  133.79   22.90
   9   5   2  177.58   17.40
   9   5   2  175.78   24.60
   9   5   2  100.69   16.40
 -10  -5  -2   29.50   13.50
 -10  -5  -2   24.60    6.20
 -10  -5  -2   43.80   10.00
 -10  -5  -2   23.20   13.00
 -10  -5  -2   33.50   13.50
  10   5   2   16.80   14.00
  10   5   2   25.50    5.30
  10   5   2   28.00    9.60
  10   5   2   45.30   23.00
  10  -6  -2  168.18   20.70
  10  -6  -2  244.28   23.60
 -10   6   2  201.78   29.00
 -10   6   2  204.78   26.50
   9  -6  -2   51.79   13.00
   9  -6  -2   67.09   10.60
   9  -6  -2   36.80   13.60
   9  -6  -2   45.60   10.70
  -9   6   2   32.60   19.40
  -9   6   2   58.19   14.90
   8  -6  -2  678.73   30.40
   8  -6  -2  608.64   22.60
   8  -6  -2  610.34   29.00
   8  -6  -2  656.93   34.90
   8  -6  -2  582.14   30.90
   8  -6  -2  635.94   33.60
  -8   6   2  686.73   39.10
  -8   6   2  597.04   32.20
   7  -6  -2  239.28   15.40
   7  -6  -2  213.58   10.60
   7  -6  -2  196.58   19.80
   7  -6  -2  231.18   16.70
  -7   6   2  214.38   11.00
  -7   6   2  212.68   23.50
  -7   6   2  215.68   10.90
  -7   6   2  211.48   20.80
   6  -6  -2  469.85   26.60
   6  -6  -2  474.75   19.50
   6  -6  -2  498.85   23.40
   6  -6  -2  469.05   22.50
  -6   6   2  433.16   18.00
  -6   6   2  462.75   19.00
  -6   6   2  482.05   19.00
  -6   6   2  470.05   29.50
  -6   6   2  468.15   26.20
   5  -6  -2  241.98   12.60
   5  -6  -2  227.98   14.80
   5  -6  -2  238.08   16.30
   5  -6  -2  236.08   15.10
   5  -6  -2  241.78   12.90
  -5   6   2  215.58   17.50
  -5   6   2  235.28   11.70
  -5   6   2  223.18   21.10
  -5   6   2  237.18   11.80
  -5   6   2  227.88   10.80
   4  -6  -2   15.20    5.60
   4  -6  -2   13.80    4.50
   4  -6  -2   13.40    6.60
   4  -6  -2   11.90    4.50
   4  -6  -2   19.40    5.10
  -4   6   2   11.50    4.20
  -4   6   2    9.00    9.50
  -4   6   2   10.00    4.60
  -4   6   2   16.90    3.40
   3  -6  -2 1785.72   61.39
   3  -6  -2 1778.62   62.69
   3  -6  -2 1750.62   62.89
   3  -6  -2 1733.93   64.79
   3  -6  -2 1599.44   62.19
  -3   6   2 1766.02   60.59
  -3   6   2 1805.32   60.79
  -3   6   2 1803.92   67.09
   2  -6  -2  183.48   12.20
   2  -6  -2  194.48   10.50
   2  -6  -2  176.28   11.40
   2  -6  -2  179.48   12.90
  -2   6   2  190.58   10.70
  -2   6   2  198.08   12.90
  -2   6   2  183.48   14.10
  -2   6   2  186.68   10.40
   1  -6  -2 2339.77   82.19
   1  -6  -2 2404.96   83.29
   1  -6  -2 2331.07   81.29
   1  -6  -2 2165.18   82.69
   1  -6  -2 2381.96   84.99
  -1   6   2 2387.86   81.19
  -1   6   2 2428.06   83.69
  -1   6   2 2473.15   85.59
  -1   6   2 2420.56   81.89
   0  -6  -2   36.40    5.90
   0  -6  -2   22.70    6.40
   0  -6  -2   24.60    4.10
   0  -6  -2   28.10    7.10
   0   6   2   23.40    5.10
   0   6   2   39.50    7.20
   0   6   2   16.30    6.40
   0   6   2   19.70    5.20
  -1  -6  -2 1905.11   66.59
  -1  -6  -2 1862.71   70.59
  -1  -6  -2 1708.93   67.89
  -1  -6  -2 1919.51   69.09
   1   6   2 1989.40   68.39
   1   6   2 1939.11   66.69
   1   6   2 1946.61   69.29
   1   6   2 2004.80   69.99
  -2  -6  -2 1626.54   55.39
  -2  -6  -2 1596.34   56.79
  -2  -6  -2 1428.26   58.09
  -2  -6  -2 1532.85   61.19
  -2  -6  -2 1649.63   59.89
   2   6   2 1661.73   59.09
   2   6   2 1644.44   60.69
   2   6   2 1653.23   58.69
   2   6   2 1619.34   56.79
  -3  -6  -2  670.13   30.10
  -3  -6  -2  677.43   27.30
  -3  -6  -2  648.94   32.50
  -3  -6  -2  685.83   25.70
   3   6   2  685.23   27.50
   3   6   2  714.53   28.10
   3   6   2  677.03   29.60
   3   6   2  649.04   31.20
  -4  -6  -2    5.10    5.10
  -4  -6  -2    8.40    7.20
  -4  -6  -2    6.60    5.30
   4   6   2    9.90    5.90
   4   6   2   14.90    7.30
   4   6   2   17.20    5.70
   4   6   2   19.70    6.70
  -5  -6  -2  572.84   27.50
  -5  -6  -2  544.05   27.60
  -5  -6  -2  529.85   25.40
  -5  -6  -2  489.65   24.20
   5   6   2  571.34   27.30
   5   6   2  502.65   28.80
   5   6   2  525.05   23.30
   5   6   2  576.14   22.00
  -6  -6  -2   46.80    8.80
  -6  -6  -2   46.00   11.50
  -6  -6  -2   64.99   10.30
  -6  -6  -2   53.69    8.00
   6   6   2   49.60    7.50
   6   6   2   48.90   12.40
   6   6   2   47.50    8.50
   6   6   2   43.10    6.50
   6   6   2   56.09    9.20
  -7  -6  -2  167.28   14.00
  -7  -6  -2  190.98   19.20
  -7  -6  -2  175.08   14.50
   7   6   2  184.18   15.80
   7   6   2  170.88   13.20
   7   6   2  159.08   17.90
   7   6   2  168.78   10.70
  -8  -6  -2  206.08   14.90
  -8  -6  -2  196.68   21.20
  -8  -6  -2  186.88   22.10
  -8  -6  -2  205.98   16.70
   8   6   2  187.68   11.20
   8   6   2  161.28   24.20
   8   6   2  206.28   17.20
   8   6   2  224.38   18.00
  -9  -6  -2   19.30    8.60
  -9  -6  -2    3.40    7.10
  -9  -6  -2    8.90   14.00
  -9  -6  -2    0.40   12.10
   9   6   2    0.70   13.90
   9   6   2    0.10    5.00
   9   6   2   21.90   12.30
   9   6   2  -21.80    9.70
   9   6   2    3.00    9.30
 -10  -6  -2    4.10   12.80
 -10  -6  -2   15.50   12.80
 -10  -6  -2   12.50   13.60
 -10  -6  -2    0.70    7.10
  10   6   2   13.30   10.60
  10   6   2    7.70    4.90
   9  -7  -2  205.58   26.00
   9  -7  -2  152.88    7.30
   9  -7  -2  181.88   20.40
   9  -7  -2  171.78   18.00
  -9   7   2  234.58   31.60
  -9   7   2  163.98   20.80
  -9   7   2  162.18    9.60
   8  -7  -2  303.97   23.00
   8  -7  -2  302.37   23.60
   8  -7  -2  367.96   21.20
   8  -7  -2  293.07   22.40
   8  -7  -2  367.66   22.20
  -8   7   2  356.46   24.20
  -8   7   2  330.87   15.00
  -8   7   2  293.67   32.60
  -8   7   2  303.67   14.00
   7  -7  -2  681.13   26.90
   7  -7  -2  654.83   29.60
   7  -7  -2  699.93   32.20
  -7   7   2  665.93   26.50
  -7   7   2  711.53   36.30
  -7   7   2  736.93   40.90
   6  -7  -2  252.97   14.30
   6  -7  -2  291.07   18.10
   6  -7  -2  267.17   21.60
   6  -7  -2  266.37   17.60
   6  -7  -2  258.47   15.50
  -6   7   2  255.47   12.40
  -6   7   2  261.37   25.80
  -6   7   2  262.27   13.70
  -6   7   2  268.87   14.00
  -6   7   2  269.97   21.50
   5  -7  -2   64.79   11.20
   5  -7  -2   57.19    7.70
   5  -7  -2   80.69   10.70
   5  -7  -2   54.59    9.70
   5  -7  -2   81.39    9.30
  -5   7   2   68.39    7.20
  -5   7   2   72.49    9.10
  -5   7   2   58.79   14.10
  -5   7   2   76.89    8.10
   4  -7  -2 1281.77   46.30
   4  -7  -2 1205.78   47.00
   4  -7  -2 1316.27   48.60
   4  -7  -2 1137.29   49.60
   4  -7  -2 1201.88   50.09
  -4   7   2 1274.67   44.90
  -4   7   2 1296.87   53.59
  -4   7   2 1325.27   45.50
   3  -7  -2   32.30    8.30
   3  -7  -2   37.40    5.80
   3  -7  -2   31.20    6.30
   3  -7  -2   34.70    7.40
   3  -7  -2   30.60    7.00
  -3   7   2   24.80   10.80
  -3   7   2   36.50    5.70
  -3   7   2   32.40    8.00
  -3   7   2   39.80    5.30
   2  -7  -2 1594.24   62.49
   2  -7  -2 1658.53   59.09
   2  -7  -2 1445.86   59.09
   2  -7  -2 1613.84   60.29
   2  -7  -2 1657.83   58.19
  -2   7   2 1701.83   60.99
  -2   7   2 1652.13   57.89
  -2   7   2 1728.83   58.39
  -2   7   2 1638.04   62.89
   1  -7  -2    9.70    6.50
   1  -7  -2    7.30    8.70
   1  -7  -2   10.50    6.10
   1  -7  -2   17.70    5.50
   1  -7  -2   11.70    4.50
  -1   7   2   15.60    5.10
  -1   7   2   30.70    9.00
  -1   7   2    6.50    5.10
  -1   7   2   12.80    6.40
   0  -7  -2   49.40    7.40
   0  -7  -2   47.10    9.10
   0  -7  -2   48.20   11.30
   0  -7  -2   52.79    6.20
   0   7   2   52.89    7.40
   0   7   2   53.49    7.10
   0   7   2   54.29    8.10
   0   7   2   61.29   10.50
  -1  -7  -2 1979.80   77.19
  -1  -7  -2 2133.79   78.49
  -1  -7  -2 2130.09   75.59
  -1  -7  -2 2126.59   80.49
   1   7   2 2207.38   78.79
   1   7   2 2241.48   75.79
   1   7   2 2192.48   78.89
   1   7   2 2264.87   77.69
  -2  -7  -2  -11.50    5.40
  -2  -7  -2    3.60    7.10
  -2  -7  -2   -2.00    4.00
  -2  -7  -2   -3.10    6.00
  -2  -7  -2   -3.00    4.70
   2   7   2   -4.10    5.40
   2   7   2    4.10    5.50
   2   7   2   -2.80    6.70
   2   7   2  -10.80    6.80
  -3  -7  -2   88.69   14.30
  -3  -7  -2   62.69   10.70
  -3  -7  -2   66.39    8.90
  -3  -7  -2   88.79    9.40
  -3  -7  -2   84.89    8.60
   3   7   2   86.59   11.70
   3   7   2   74.29   10.40
   3   7   2   82.29   11.10
   3   7   2   78.59   10.50
  -4  -7  -2   31.70    6.30
  -4  -7  -2   28.20    7.70
  -4  -7  -2   32.40    9.50
  -4  -7  -2   31.50    7.00
   4   7   2   47.60    9.00
   4   7   2   33.80    8.80
   4   7   2   31.40    7.50
   4   7   2   39.90    7.60
  -5  -7  -2  -11.50    6.90
  -5  -7  -2    0.50    5.90
  -5  -7  -2   -3.10    9.30
   5   7   2   -4.10    4.80
   5   7   2   -0.60    6.00
   5   7   2    2.90    5.50
   5   7   2   -6.70    5.40
  -6  -7  -2  189.88   16.10
  -6  -7  -2  191.38   17.50
  -6  -7  -2  213.18   15.10
  -6  -7  -2  185.98   17.00
   6   7   2  190.98   12.50
   6   7   2  206.98   16.60
   6   7   2  219.98   21.60
  -7  -7  -2   51.19    8.90
  -7  -7  -2   26.90   13.30
  -7  -7  -2   55.89    9.70
  -7  -7  -2   50.09   11.10
   7   7   2   56.59   10.70
   7   7   2   46.70    7.20
   7   7   2   47.00   11.70
   7   7   2   43.10   12.40
  -8  -7  -2    3.70    7.40
  -8  -7  -2    8.40    8.10
  -8  -7  -2   -2.20   13.00
   8   7   2   -3.60    4.90
   8   7   2   21.00    9.30
   8   7   2    3.20   11.90
   8   7   2   -2.10    9.70
  -9  -7  -2   25.50   15.50
  -9  -7  -2   22.10   14.50
  -9  -7  -2   35.00    9.50
   9   7   2   35.00   11.50
   9   7   2   28.90   11.60
   9  -8  -2  159.68   19.90
   9  -8  -2  174.18   22.00
   9  -8  -2  133.19   19.90
  -9   8   2  177.28   27.50
  -9   8   2  154.78   21.30
   8  -8  -2   12.80   10.30
   8  -8  -2    9.50   12.20
   8  -8  -2   15.00    8.70
   8  -8  -2   21.50   15.30
   8  -8  -2    9.50    5.00
  -8   8   2   14.80    5.60
  -8   8   2   14.30    5.80
  -8   8   2   19.40   20.30
   7  -8  -2  596.24   34.10
   7  -8  -2  564.14   24.00
   7  -8  -2  552.84   26.90
   7  -8  -2  528.45   28.50
   7  -8  -2  527.25   28.70
  -7   8   2  577.94   23.40
  -7   8   2  530.15   23.30
   6  -8  -2   36.80   11.70
   6  -8  -2   29.80    6.30
   6  -8  -2   36.60    9.80
   6  -8  -2   19.20    7.40
  -6   8   2   50.39   16.70
  -6   8   2   30.00    6.40
  -6   8   2   17.50    4.70
  -6   8   2   32.80    7.00
   5  -8  -2  775.62   31.90
   5  -8  -2  773.62   34.60
   5  -8  -2  764.22   32.00
   5  -8  -2  801.62   33.40
   5  -8  -2  748.03   38.10
  -5   8   2  769.92   29.80
  -5   8   2  772.32   30.50
  -5   8   2  806.72   42.00
  -5   8   2  783.62   30.80
   4  -8  -2  243.98   16.40
   4  -8  -2  231.08   18.20
   4  -8  -2  255.67   18.00
   4  -8  -2  237.98   14.50
   4  -8  -2  259.47   16.00
  -4   8   2  286.57   23.90
  -4   8   2  245.88   13.60
  -4   8   2  254.47   14.90
   3  -8  -2  650.63   30.30
   3  -8  -2  716.83   29.30
   3  -8  -2  678.23   34.60
   3  -8  -2  704.53   32.40
   3  -8  -2  685.23   31.80
  -3   8   2  713.33   36.60
  -3   8   2  812.02   32.90
  -3   8   2  731.93   28.80
  -3   8   2  716.73   28.70
   2  -8  -2    0.60    6.40
   2  -8  -2   11.30    5.40
   2  -8  -2   15.10    7.50
   2  -8  -2   13.50    6.80
   2  -8  -2   18.40    8.10
  -2   8   2   14.00    5.10
  -2   8   2   10.70   10.40
  -2   8   2   10.90    5.80
  -2   8   2    8.00    7.30
   1  -8  -2  233.98   16.70
   1  -8  -2  200.78   18.70
   1  -8  -2  199.28   13.30
  -1   8   2  208.88   13.40
  -1   8   2  212.58   19.10
  -1   8   2  218.78   13.90
  -1   8   2  198.28   14.30
   0  -8  -2  914.01   42.70
   0  -8  -2  999.60   41.30
   0   8   2 1009.60   37.90
   0   8   2  980.70   41.40
   0   8   2  974.40   38.90
   0   8   2  969.30   44.40
  -1  -8  -2  317.17   16.50
  -1  -8  -2  281.77   19.90
  -1  -8  -2  269.07   18.20
  -1  -8  -2  283.67   20.00
   1   8   2  310.17   18.00
   1   8   2  305.27   17.00
   1   8   2  298.77   19.80
   1   8   2  278.67   19.80
  -2  -8  -2  340.67   17.60
  -2  -8  -2  338.97   24.20
  -2  -8  -2  344.47   21.40
  -2  -8  -2  342.17   16.30
  -2  -8  -2  314.07   19.90
   2   8   2  338.97   21.60
   2   8   2  339.47   19.80
   2   8   2  343.27   21.80
   2   8   2  325.17   18.30
  -3  -8  -2  191.38   13.70
  -3  -8  -2  179.18   15.60
  -3  -8  -2  175.48   13.80
  -3  -8  -2  191.48   21.10
  -3  -8  -2  212.28   12.80
   3   8   2  187.48   17.90
   3   8   2  196.68   15.60
   3   8   2  183.08   14.20
   3   8   2  196.18   14.90
  -4  -8  -2  232.28   16.90
  -4  -8  -2  228.18   14.10
  -4  -8  -2  208.98   14.80
  -4  -8  -2  188.68   16.50
   4   8   2  205.98   19.70
   4   8   2  214.48   16.30
   4   8   2  201.48   16.70
   4   8   2  217.38   17.70
  -5  -8  -2  -23.50    9.60
  -5  -8  -2   -3.00    9.00
  -5  -8  -2  -12.30    5.70
  -5  -8  -2  -13.70    7.10
   5   8   2   -0.30    7.00
   5   8   2   -6.50    7.90
   5   8   2    0.60    8.30
  -6  -8  -2  230.68   17.70
  -6  -8  -2  273.87   21.50
  -6  -8  -2  227.68   22.90
  -6  -8  -2  195.68   15.30
   6   8   2  202.98   13.40
   6   8   2  189.68   20.20
   6   8   2  231.98   18.60
  -7  -8  -2   23.60    9.50
  -7  -8  -2    7.70   13.40
  -7  -8  -2   17.90   10.80
   7   8   2   11.60    9.90
   7   8   2    3.30   15.90
   7   8   2   12.30    6.40
   7   8   2    8.70   12.40
  -8  -8  -2   65.19   11.40
  -8  -8  -2   53.99   10.90
  -8  -8  -2   58.49   17.40
   8   8   2   34.60   22.60
   8   8   2   54.89    8.20
   8   8   2   49.80   11.80
   8   8   2   58.39   22.70
  -9  -8  -2  -10.50    9.60
  -9  -8  -2   33.60   16.20
  -9  -8  -2    6.20   15.00
   9   8   2   -4.20    6.20
   9   8   2    6.40   11.50
   8  -9  -2   32.90   10.90
   8  -9  -2   34.10   13.40
   8  -9  -2   36.90   13.30
  -8   9   2   49.70   22.50
  -8   9   2   24.10    6.90
  -8   9   2   30.80    7.00
   7  -9  -2   -2.60    9.90
   7  -9  -2   -4.80    9.60
   7  -9  -2   -1.80    6.60
   7  -9  -2   -8.30    7.80
   7  -9  -2   -5.10   10.20
  -7   9   2   -6.90    6.10
  -7   9   2  -15.60    5.50
  -7   9   2  -20.10   17.40
  -7   9   2   -7.70    4.80
   6  -9  -2  458.65   22.70
   6  -9  -2  443.36   31.10
   6  -9  -2  397.26   31.20
   6  -9  -2  477.15   26.70
   6  -9  -2  410.86   22.70
  -6   9   2  447.86   19.80
  -6   9   2  427.16   20.90
  -6   9   2  445.36   21.70
  -6   9   2  441.76   35.40
   5  -9  -2  246.88   23.40
   5  -9  -2  249.08   17.20
   5  -9  -2  228.88   16.10
   5  -9  -2  256.47   20.20
   5  -9  -2  233.78   15.90
  -5   9   2  198.38   27.30
  -5   9   2  248.28   13.90
  -5   9   2  222.98   15.10
  -5   9   2  211.58   15.30
   4  -9  -2 1377.16   54.89
   4  -9  -2 1459.55   54.79
   4  -9  -2 1430.96   60.79
   4  -9  -2 1473.85   57.29
   4  -9  -2 1496.55   54.19
  -4   9   2 1479.85   53.29
  -4   9   2 1361.46   60.89
  -4   9   2 1432.86   52.69
   3  -9  -2   19.20   10.10
   3  -9  -2   26.30    6.80
   3  -9  -2   20.60    8.80
   3  -9  -2    4.90    6.30
   3  -9  -2   15.60    8.00
  -3   9   2   13.30    7.30
  -3   9   2   23.70    7.10
  -3   9   2    9.00   13.20
  -3   9   2   20.60    8.90
   2  -9  -2   98.99   12.80
   2  -9  -2   90.79   15.40
   2  -9  -2  128.39   11.80
   2  -9  -2  114.59   15.10
   2  -9  -2  135.89   16.10
  -2   9   2  126.89   12.80
  -2   9   2  113.59   11.80
  -2   9   2  109.89   17.00
  -2   9   2  121.49   11.70
   1  -9  -2   51.79   16.30
   1  -9  -2   91.19   12.60
   1  -9  -2   63.69    8.80
   1  -9  -2   83.79   10.50
   1  -9  -2   73.49   14.70
  -1   9   2   71.49   11.60
  -1   9   2   82.29    9.50
  -1   9   2   75.79   14.10
   0  -9  -2   48.20   11.30
   0  -9  -2   51.99   10.70
   0  -9  -2   51.09    8.00
   0  -9  -2   45.20    9.80
   0   9   2   45.10   12.80
   0   9   2   45.50   10.70
   0   9   2   51.49    9.00
   0   9   2   64.69    9.20
  -1  -9  -2  515.35   27.70
  -1  -9  -2  509.75   30.00
  -1  -9  -2  562.34   29.80
  -1  -9  -2  586.04   25.80
   1   9   2  575.94   27.00
   1   9   2  573.84   29.50
   1   9   2  598.64   30.80
   1   9   2  602.94   26.40
  -2  -9  -2   95.69   11.40
  -2  -9  -2   97.99   13.50
  -2  -9  -2   90.09   17.00
  -2  -9  -2  100.19   12.90
  -2  -9  -2   96.59   11.30
   2   9   2  104.29   14.90
   2   9   2   85.39   11.00
   2   9   2   94.39   12.40
   2   9   2  102.89   15.20
  -3  -9  -2  140.39   18.10
  -3  -9  -2  118.79   19.30
  -3  -9  -2  138.99   15.30
  -3  -9  -2  126.99   12.30
  -3  -9  -2   95.49   12.70
   3   9   2  117.59   14.70
   3   9   2  109.49   15.60
   3   9   2  119.39   17.30
   3   9   2  112.19   15.50
  -4  -9  -2   26.60   11.80
  -4  -9  -2   46.30   10.60
  -4  -9  -2   45.30    8.40
  -4  -9  -2   42.80    8.50
   4   9   2   30.10    9.80
   4   9   2   47.50   11.50
   4   9   2   55.49   15.00
  -5  -9  -2   74.09   17.20
  -5  -9  -2  127.29   15.10
  -5  -9  -2  110.19   15.60
   5   9   2  126.39   16.10
   5   9   2  100.29   17.90
   5   9   2   81.29   12.40
  -6  -9  -2   25.50   12.10
  -6  -9  -2   14.70   10.20
   6   9   2   35.10   15.50
   6   9   2   23.60    7.70
   6   9   2    7.70    9.60
  -7  -9  -2   19.30   12.20
  -7  -9  -2   20.40    9.90
  -7  -9  -2   18.40   15.40
   7   9   2   33.40   21.20
   7   9   2   12.40    7.10
   7   9   2   25.80   11.10
  -8  -9  -2  -11.10   10.60
  -8  -9  -2    0.90   10.30
  -8  -9  -2   20.80   17.10
   8   9   2   -2.10    6.50
   8   9   2   -2.70   10.40
   7 -10  -2   27.50   12.90
   7 -10  -2   25.60   11.80
   7 -10  -2   16.80    8.40
   7 -10  -2    3.90   16.50
   7 -10  -2   14.80   13.80
  -7  10   2    7.40   20.10
  -7  10   2   14.10    7.80
  -7  10   2   13.60    8.20
  -7  10   2    9.00    6.10
   6 -10  -2   38.80    9.00
   6 -10  -2   36.00   15.50
   6 -10  -2   21.00   10.50
   6 -10  -2   17.70    9.40
  -6  10   2   31.40    8.80
  -6  10   2   26.50    7.00
  -6  10   2   17.70    8.10
  -6  10   2   10.90   17.90
   5 -10  -2   67.39   17.70
   5 -10  -2   73.69   10.90
   5 -10  -2   72.39   13.80
   5 -10  -2   67.69   10.20
  -5  10   2   58.89   15.80
  -5  10   2   53.09    9.50
  -5  10   2   68.49   10.10
   4 -10  -2  289.67   18.60
   4 -10  -2  293.97   23.20
   4 -10  -2  291.97   19.00
   4 -10  -2  292.77   19.40
  -4  10   2  283.07   17.40
  -4  10   2  246.28   33.90
  -4  10   2  289.77   17.30
   3 -10  -2  196.98   15.60
   3 -10  -2  184.68   17.20
   3 -10  -2  242.98   20.80
   3 -10  -2  178.98   19.60
   3 -10  -2  230.38   16.10
  -3  10   2  187.58   16.30
  -3  10   2  163.78   14.60
  -3  10   2  207.38   19.10
  -3  10   2  186.08   25.20
   2 -10  -2  136.99   13.50
   2 -10  -2  121.69   15.30
   2 -10  -2  110.19   18.20
   2 -10  -2  108.89   14.70
   2 -10  -2  130.99   14.10
  -2  10   2  112.29   13.30
  -2  10   2  126.29   17.00
  -2  10   2  123.59   13.70
  -2  10   2  129.89   19.30
   1 -10  -2  190.88   20.00
   1 -10  -2  261.67   21.10
   1 -10  -2  232.48   16.10
   1 -10  -2  223.88   18.60
   1 -10  -2  224.38   15.70
  -1  10   2  229.28   17.00
  -1  10   2  201.88   24.00
  -1  10   2  192.58   19.10
  -1  10   2  223.58   16.80
   0 -10  -2  625.14   36.80
   0 -10  -2  665.83   33.90
   0 -10  -2  592.64   29.80
   0  10   2  610.14   32.60
   0  10   2  610.64   32.70
   0  10   2  675.93   29.20
   0  10   2  645.44   30.40
  -1 -10  -2  114.89   15.30
  -1 -10  -2  129.39   19.90
   1  10   2  124.69   14.80
   1  10   2  136.19   16.00
   1  10   2  145.09   18.20
   1  10   2  117.09   14.60
  -2 -10  -2  217.08   25.70
  -2 -10  -2  182.68   21.00
  -2 -10  -2  195.68   15.10
   2  10   2  229.18   17.50
   2  10   2  190.38   18.20
   2  10   2  239.18   21.80
   2  10   2  205.58   17.70
  -3 -10  -2   12.00   16.30
  -3 -10  -2   32.60   12.60
  -3 -10  -2   25.20    8.50
   3  10   2   26.70    9.90
   3  10   2   20.30   10.10
   3  10   2   22.10   12.20
  -4 -10  -2  168.88   16.20
  -4 -10  -2  176.18   15.60
   4  10   2  164.98   20.70
   4  10   2  178.98   20.50
   4  10   2  189.58   37.60
   4  10   2  154.98   20.00
  -5 -10  -2   15.90   11.60
  -5 -10  -2   -6.60    8.80
  -5 -10  -2    3.70   17.10
  -5 -10  -2    0.20   11.70
   5  10   2    8.00    9.40
   5  10   2   18.20   11.00
   5  10   2   24.20   11.60
   5  10   2   18.50   15.20
   5  10   2    1.50    7.30
  -6 -10  -2   16.90   12.00
  -6 -10  -2   44.70   13.00
  -6 -10  -2   40.10   11.00
  -6 -10  -2   20.60   16.80
   6  10   2   36.10    9.40
   6  10   2   19.80    8.30
   6  10   2    4.80   25.20
   6  10   2   29.00   19.70
  -7 -10  -2   32.80   13.40
  -7 -10  -2   15.80   16.60
  -7 -10  -2  -15.90   10.70
  -7 -10  -2   -6.50   13.90
   7  10   2  -10.80    6.50
   7  10   2    1.70   11.00
   6 -11  -2   62.19   14.80
   6 -11  -2   52.69   16.10
   6 -11  -2   38.20   13.40
   6 -11  -2   66.29   12.70
  -6  11   2   56.59   19.80
  -6  11   2   41.60    9.90
  -6  11   2   46.00   10.30
   5 -11  -2   -2.20    9.50
   5 -11  -2   -2.90   11.70
   5 -11  -2    9.30   10.00
   5 -11  -2   -5.40    9.20
   5 -11  -2    4.90   15.80
  -5  11   2  -15.80    6.90
  -5  11   2  -25.60   18.40
  -5  11   2   -0.20    8.40
  -5  11   2  -15.50    7.40
   4 -11  -2   84.49   15.30
   4 -11  -2   70.99   19.10
   4 -11  -2   85.39   12.80
   4 -11  -2   79.99   11.30
  -4  11   2   77.79   11.50
  -4  11   2  107.49   13.90
  -4  11   2   88.49   17.60
   3 -11  -2   46.20    9.70
   3 -11  -2   21.20   10.00
   3 -11  -2   13.70   13.60
   3 -11  -2   39.80   13.10
   3 -11  -2   39.60    9.90
  -3  11   2   39.40    9.90
  -3  11   2   59.29   18.70
  -3  11   2   29.60   16.50
   2 -11  -2   30.00    9.10
   2 -11  -2   43.80    9.10
   2 -11  -2   47.10   11.20
   2 -11  -2   34.20   17.00
  -2  11   2   56.59   10.50
  -2  11   2   62.29   10.50
   1 -11  -2  411.56   22.00
   1 -11  -2  390.16   22.30
   1 -11  -2  429.66   33.20
   1 -11  -2  378.36   23.30
  -1  11   2  400.96   24.60
  -1  11   2  416.16   23.30
  -1  11   2  387.36   31.00
   0 -11  -2   33.30   11.10
   0 -11  -2   32.00    9.00
   0  11   2   26.10   10.00
   0  11   2   33.90   15.70
  -1 -11  -2  318.77   29.10
   1  11   2  350.36   26.30
   1  11   2  358.66   28.30
   1  11   2  336.37   23.30
  -2 -11  -2   20.90   13.70
  -2 -11  -2   35.50   10.00
  -2 -11  -2   47.50   13.70
  -2 -11  -2   21.20   11.30
   2  11   2   22.70   13.80
   2  11   2   29.20   10.80
   2  11   2   35.50   11.10
   2  11   2   36.90   15.00
  -3 -11  -2   26.30   10.10
  -3 -11  -2   27.20   12.00
  -3 -11  -2   11.10    9.50
  -3 -11  -2   30.40   14.30
  -3 -11  -2   19.80   11.10
   3  11   2   21.30    9.70
   3  11   2   31.20   13.70
   3  11   2   31.00   14.20
  -4 -11  -2   69.09   15.60
  -4 -11  -2   70.09   11.70
  -4 -11  -2   87.69   12.90
   4  11   2   60.59   12.70
   4  11   2   67.69   13.80
   4  11   2   86.09   16.70
  -5 -11  -2   50.99   14.70
  -5 -11  -2   69.49   15.90
  -5 -11  -2   42.90   13.80
  -5 -11  -2   16.90   17.40
   5  11   2   37.80   10.30
   5  11   2   44.70   12.30
   5  11   2   13.90   13.70
  -6 -11  -2   26.30   18.30
  -6 -11  -2   35.40   16.90
  -6 -11  -2    0.20   13.00
   6  11   2   33.70    9.90
   6  11   2   29.70   11.80
   5 -12  -2   -9.30   10.90
   5 -12  -2    4.90   12.70
   5 -12  -2   -1.90   12.50
   5 -12  -2   19.20   17.00
  -5  12   2  -10.50   18.70
  -5  12   2  -11.00    8.70
  -5  12   2    8.40   11.00
   4 -12  -2  -30.30   15.70
   4 -12  -2   23.70   12.20
   4 -12  -2   14.90   10.10
   4 -12  -2    3.90   12.00
  -4  12   2   11.80   19.80
  -4  12   2   -1.40   12.00
  -4  12   2  -15.20    8.70
  -4  12   2   -5.10    9.80
   3 -12  -2    9.80   12.40
   3 -12  -2   -8.50   10.90
   3 -12  -2   21.50   13.00
  -3  12   2  -18.00   17.70
   2 -12  -2  383.96   23.30
   2 -12  -2  379.76   32.50
   2 -12  -2  389.56   29.30
   2 -12  -2  396.46   26.90
  -2  12   2  353.66   34.20
  -2  12   2  335.77   26.10
  -2  12   2  368.26   24.80
   1 -12  -2   10.80    9.10
   1 -12  -2   38.30   13.90
   1 -12  -2   29.50   13.30
   1 -12  -2   11.40   11.90
   1 -12  -2   29.70   12.50
  -1  12   2    7.40   10.90
  -1  12   2   11.30   12.40
  -1  12   2   16.50   10.30
  -1  12   2  -10.10   14.40
   0 -12  -2  136.39   18.90
   0 -12  -2  118.69   15.80
   0 -12  -2  172.58   15.80
   0 -12  -2  124.39   17.50
   0 -12  -2  145.39   23.60
   0  12   2  141.39   26.60
   0  12   2  110.69   15.50
   0  12   2  143.49   20.50
   0  12   2  136.59   17.70
  -1 -12  -2   27.40   17.70
  -1 -12  -2    0.00   12.70
  -1 -12  -2   -4.90   11.80
  -1 -12  -2   12.80   13.50
   1  12   2   15.70   13.00
   1  12   2   -1.80    9.90
   1  12   2   26.90   17.30
   1  12   2    1.80   16.90
  -2 -12  -2   53.59   18.10
  -2 -12  -2   44.60   20.10
  -2 -12  -2   61.69   16.10
  -2 -12  -2   17.80   13.30
  -2 -12  -2   41.50   11.70
   2  12   2   43.00   17.60
   2  12   2   41.80   11.20
   2  12   2   34.20   15.60
   2  12   2   83.49   18.50
  -3 -12  -2   15.50   11.00
  -3 -12  -2   19.30   13.80
  -3 -12  -2   37.00   19.90
   3  12   2    5.80   16.70
   3  12   2   15.40   11.40
  -4 -12  -2  145.49   18.40
  -4 -12  -2  185.48   23.90
   4  12   2  162.98   19.10
   4  12   2  107.09   17.50
   2 -13  -2   21.80   14.00
   2 -13  -2   20.10   12.50
   2 -13  -2   21.00   15.20
  -2  13   2    9.20   10.80
  -2  13   2    4.30   11.80
  -2  13   2   28.50   21.00
   1 -13  -2  234.68   33.20
  -1  13   2  177.48   19.30
  -1  13   2  151.38   25.60
  -1  13   2  142.09   19.10
   0 -13  -2    8.30   16.10
   0 -13  -2   43.90   14.90
   0 -13  -2   20.60   10.60
   0  13   2   25.50   20.00
   0  13   2  -12.10   21.00
   0  13   2   10.80   11.50
  -1 -13  -2    6.60   10.10
  -1 -13  -2    5.20   14.00
  -1 -13  -2    7.10   12.00
  -1 -13  -2   12.20   21.10
   1  13   2    3.70   19.20
   1  13   2    2.00   11.90
  -2 -13  -2   22.10   14.30
  -2 -13  -2   22.00   21.10
   2  13   2   39.50   12.50
   2  13   2   28.60   20.30
   2  11  -3   54.69   18.90
   2  11  -3  100.59   19.00
   2  11  -3  105.19   16.10
  -2 -11   3  105.79    7.20
  -2 -11   3  110.59   17.70
  -2 -11   3   82.89   19.40
  -2 -11   3   71.49   16.80
   1  11  -3   32.90   17.10
   1  11  -3   84.69   15.80
   1  11  -3   59.09   12.20
  -1 -11   3   47.60   20.40
  -1 -11   3   42.10   15.90
  -1 -11   3   59.69    5.60
  -1 -11   3   53.99   14.90
  -1 -11   3   39.90   14.30
   0  11  -3  -12.40   13.10
   0  11  -3   12.10   11.60
   0 -11   3   11.50   17.20
   0 -11   3   21.30   13.20
   0 -11   3   -7.00   12.50
   0 -11   3    3.20    3.00
   0 -11   3  -13.30   14.50
  -1  11  -3   17.50   12.10
  -1  11  -3    7.90   12.40
   1 -11   3   24.20   13.40
   1 -11   3  -17.60   15.30
   1 -11   3    4.50    3.50
   1 -11   3   24.20   14.30
  -2  11  -3   53.59   13.50
  -2  11  -3   68.99   15.60
  -2  11  -3   18.30   19.80
   2 -11   3   47.70   14.90
   2 -11   3   66.29   13.70
   2 -11   3   78.09   20.40
   2 -11   3   78.39    7.60
  -3  11  -3   75.89   14.30
  -3  11  -3   68.99   21.70
  -3  11  -3   95.49   15.30
   3 -11   3   70.89   19.40
   3 -11   3   66.99    9.20
   3 -11   3   92.19   18.20
  -4  11  -3  108.29   33.80
   4 -11   3  178.18   26.30
   4 -11   3  147.69   21.20
  -5  11  -3  173.98   21.70
   5 -11   3  162.38   23.80
   4  10  -3   58.49   18.70
   4  10  -3    1.20   11.00
   4  10  -3    5.00   12.50
  -4 -10   3   17.70   16.30
  -4 -10   3   17.80   19.40
  -4 -10   3   -2.10   10.70
  -4 -10   3    0.40    7.00
  -4 -10   3   14.90   12.20
   3  10  -3  168.98   23.50
   3  10  -3  283.47   25.60
   3  10  -3  254.77   22.70
  -3 -10   3  205.38   19.70
  -3 -10   3  224.28   25.10
  -3 -10   3  227.78   23.70
  -3 -10   3  239.38   23.90
   2  10  -3   17.20   11.60
   2  10  -3   27.60   13.70
   2  10  -3   -4.00   19.50
  -2 -10   3   15.00   13.20
  -2 -10   3   26.60    9.40
  -2 -10   3   42.40   13.40
  -2 -10   3   14.50   11.90
   1  10  -3   70.19   13.80
   1  10  -3   64.59   13.30
   1  10  -3   56.59   14.00
  -1 -10   3   46.70   10.80
  -1 -10   3   52.79   14.70
  -1 -10   3   63.69    5.70
  -1 -10   3   52.79   14.40
  -1 -10   3   58.49   12.40
  -1 -10   3   66.89   18.90
   0  10  -3   48.90   13.40
   0  10  -3   39.10   11.70
   0  10  -3   38.60   12.00
   0 -10   3   36.40   13.00
   0 -10   3   33.40    4.00
   0 -10   3   53.19   17.50
   0 -10   3   41.40    9.80
   0 -10   3   33.50   11.10
  -1  10  -3    3.60    9.40
  -1  10  -3    2.20    9.90
  -1  10  -3   -0.60   10.10
   1 -10   3  -17.30   10.60
   1 -10   3    2.90    7.60
   1 -10   3  -20.90   13.70
   1 -10   3    1.10    3.00
   1 -10   3   -5.90   10.80
  -2  10  -3   67.09   13.30
  -2  10  -3   85.39   13.60
  -2  10  -3   74.49   13.40
   2 -10   3   83.99   16.00
   2 -10   3  105.09   19.10
   2 -10   3   71.39    7.10
   2 -10   3   82.49   13.20
  -3  10  -3  195.58   19.80
  -3  10  -3  221.68   19.20
  -3  10  -3  232.88   20.70
   3 -10   3  220.68   18.10
   3 -10   3  215.58   19.80
   3 -10   3  202.18   22.00
   3 -10   3  198.58   23.80
  -4  10  -3   46.00   12.60
  -4  10  -3   26.60   11.70
  -4  10  -3   54.49   12.30
   4 -10   3   40.50   10.80
   4 -10   3   58.19   15.30
   4 -10   3   43.30   11.50
   4 -10   3   27.70    6.20
   4 -10   3   35.70   15.90
  -5  10  -3   37.60   11.00
  -5  10  -3   50.19   12.10
   5 -10   3   34.80   18.40
   5 -10   3   59.89   14.40
   5 -10   3   35.80   11.40
   5 -10   3   50.89   13.90
  -6  10  -3  105.09   14.80
   6 -10   3  131.29   18.80
   6 -10   3   95.59   19.40
   6 -10   3   95.09   13.60
  -7  10  -3   77.19   19.90
  -7  10  -3   59.99   12.90
  -7  10  -3   84.69   13.70
   7 -10   3   89.89   16.10
   7 -10   3   50.29   12.30
   7 -10   3   73.99   18.50
   5   9  -3   -9.50    9.30
   5   9  -3   30.90   16.40
   5   9  -3    4.70   11.30
  -5  -9   3   31.20   22.70
  -5  -9   3    0.60   14.00
  -5  -9   3  -25.20   10.80
  -5  -9   3   -5.70   18.40
  -5  -9   3    2.10    7.80
   4   9  -3  263.07   22.00
   4   9  -3  279.37   26.40
   4   9  -3  185.88   24.50
   4   9  -3  247.78   20.70
  -4  -9   3  227.18   24.80
  -4  -9   3  229.58   20.80
  -4  -9   3  235.08   28.90
  -4  -9   3  236.68   15.00
  -4  -9   3  244.78   25.00
   3   9  -3   72.69   14.60
   3   9  -3   45.10   11.80
  -3  -9   3   17.60   12.20
  -3  -9   3   52.39   14.40
  -3  -9   3   42.90   11.70
  -3  -9   3   31.90   13.20
  -3  -9   3   32.60   10.00
   2   9  -3   12.70    9.90
   2   9  -3   15.20   11.20
  -2  -9   3   13.90    9.10
  -2  -9   3   16.00   10.50
  -2  -9   3   -3.20   11.20
  -2  -9   3   15.40    7.90
   1   9  -3   17.40   11.10
   1   9  -3    2.30   10.20
  -1  -9   3   11.50    3.20
  -1  -9   3   11.60   11.40
  -1  -9   3   29.10   15.50
  -1  -9   3   13.80    7.60
  -1  -9   3   18.10   10.80
   0   9  -3   77.59   15.00
   0   9  -3  104.59   14.40
   0   9  -3  104.79   13.80
   0  -9   3   89.39   14.70
   0  -9   3   96.19   12.30
   0  -9   3  105.09    6.40
   0  -9   3  104.19   18.10
  -1   9  -3  170.28   17.80
  -1   9  -3  144.69   19.70
  -1   9  -3  192.58   16.70
   1  -9   3  195.68   22.30
   1  -9   3  163.08   20.50
   1  -9   3  157.28    8.40
  -2   9  -3   47.40   11.60
  -2   9  -3   57.49   11.40
  -2   9  -3   57.69   10.80
   2  -9   3   44.50   10.30
   2  -9   3   46.90   14.40
   2  -9   3   45.20   13.10
   2  -9   3   42.90    4.90
  -3   9  -3  135.99   16.80
  -3   9  -3  127.79   14.60
  -3   9  -3  101.59   15.20
   3  -9   3  156.18   16.90
   3  -9   3  140.19   19.60
   3  -9   3  136.29   15.10
   3  -9   3  133.89    9.20
  -4   9  -3  151.18   16.90
  -4   9  -3  133.39   15.20
  -4   9  -3  104.69   16.10
   4  -9   3  126.89   14.80
   4  -9   3  134.69   18.70
   4  -9   3  115.09   10.20
  -5   9  -3   67.39   14.80
  -5   9  -3   71.89   20.40
   5  -9   3   36.40   15.00
   5  -9   3   65.19   10.90
   5  -9   3   52.99   14.30
  -6   9  -3   42.50   12.10
  -6   9  -3   29.70   10.70
   6  -9   3   41.30    9.30
   6  -9   3   27.50    9.40
   6  -9   3   26.80   15.70
   6  -9   3   31.70   13.10
  -7   9  -3  366.36   22.80
  -7   9  -3  416.96   25.50
   7  -9   3  353.46   29.40
   7  -9   3  452.35   29.50
   7  -9   3  388.06   22.20
   7  -9   3  336.37   30.00
  -8   9  -3   53.99   17.70
  -8   9  -3   71.39   11.30
  -8   9  -3   77.29   13.20
   8  -9   3   56.29   14.40
   8  -9   3   47.20   17.10
   8  -9   3   59.49   11.40
   6   8  -3   14.00   11.30
   6   8  -3   13.40   17.40
  -6  -8   3  -15.60   15.40
  -6  -8   3   -8.40    8.60
  -6  -8   3  -12.80   10.40
  -6  -8   3  -10.20   16.50
  -6  -8   3   -1.60    7.90
   5   8  -3   48.90   16.00
   5   8  -3    7.20   10.80
   5   8  -3   10.60    7.80
   5   8  -3   30.50   11.80
  -5  -8   3  -11.30   12.80
  -5  -8   3   16.30    7.70
  -5  -8   3    5.70    7.50
  -5  -8   3   18.10   10.60
   4   8  -3    5.80   11.50
   4   8  -3  -11.00   10.50
   4   8  -3    3.30   12.10
  -4  -8   3   -6.80    9.20
  -4  -8   3    9.30    7.10
  -4  -8   3   -5.10   11.70
  -4  -8   3   11.40   15.70
  -4  -8   3   -2.20    6.00
   3   8  -3   26.40   12.00
   3   8  -3   44.90    9.50
   3   8  -3   41.40   11.00
  -3  -8   3   41.30    8.70
  -3  -8   3   23.80   10.50
  -3  -8   3   44.80   10.20
  -3  -8   3   37.80   16.10
  -3  -8   3   46.10   13.30
   2   8  -3    2.50    9.00
   2   8  -3   25.30   10.40
   2   8  -3    1.20    9.00
  -2  -8   3   10.00    7.20
  -2  -8   3   18.10    8.50
  -2  -8   3   10.30   10.10
  -2  -8   3    8.60   10.60
   1   8  -3   -3.80    6.20
   1   8  -3   -9.90    7.90
   1   8  -3   -6.10    5.60
   1   8  -3    4.60    7.90
  -1  -8   3    3.80    6.70
  -1  -8   3   11.10    8.30
  -1  -8   3    4.60    9.40
  -1  -8   3   -6.70   11.40
  -1  -8   3    1.40    9.30
   0   8  -3  434.46   24.20
   0   8  -3  474.55   24.20
   0  -8   3  430.96   26.00
   0  -8   3  385.36   16.30
   0  -8   3  440.36   22.00
   0  -8   3  459.05   28.10
  -1   8  -3 2256.97   91.29
  -1   8  -3 2611.64   89.19
  -1   8  -3 2613.94   90.89
   1  -8   3 2446.46   92.79
   1  -8   3 2342.97   83.09
   1  -8   3 2535.95   87.89
   1  -8   3 2539.75   92.19
  -2   8  -3 1386.16   52.79
  -2   8  -3 1212.38   53.89
  -2   8  -3 1379.26   51.99
  -2   8  -3 1388.86   52.59
   2  -8   3 1284.77   54.79
   2  -8   3 1280.67   46.10
   2  -8   3 1342.57   54.99
   2  -8   3 1289.37   50.09
   2  -8   3 1409.26   51.99
  -3   8  -3  130.99   17.20
  -3   8  -3  153.58   12.90
  -3   8  -3  161.88   14.60
  -3   8  -3  153.08   15.40
   3  -8   3  173.88   19.70
   3  -8   3  174.68   13.90
   3  -8   3  171.18   12.90
   3  -8   3  154.08    9.40
   3  -8   3  149.59   15.30
  -4   8  -3   74.69   13.40
  -4   8  -3   72.69   10.80
  -4   8  -3   61.19   10.10
   4  -8   3   72.69   14.00
   4  -8   3   89.59   12.00
   4  -8   3   63.59    7.70
   4  -8   3   89.39   13.40
  -5   8  -3   47.90    9.20
  -5   8  -3   51.29   10.00
  -5   8  -3   25.00   10.70
   5  -8   3   50.49   12.00
   5  -8   3   63.49   13.40
   5  -8   3   52.19    9.40
  -6   8  -3  382.16   22.60
  -6   8  -3  340.67   24.90
  -6   8  -3  365.46   20.80
   6  -8   3  418.46   20.90
   6  -8   3  378.96   25.50
   6  -8   3  339.17   26.10
  -7   8  -3  154.58   17.30
  -7   8  -3  162.98   17.50
   7  -8   3  159.98   14.50
   7  -8   3  174.68   17.40
   7  -8   3  178.88   22.20
  -8   8  -3  159.38   20.80
  -8   8  -3  110.09   17.20
   8  -8   3  138.89   12.90
   8  -8   3  171.68   21.70
   8  -8   3  110.69   18.70
   8  -8   3  160.38   22.40
  -9   8  -3   41.90   12.60
  -9   8  -3   47.60   21.90
  -9   8  -3   45.50   14.10
   9  -8   3   46.30   14.10
   9  -8   3   72.99   18.00
   7   7  -3   38.10   21.50
  -7  -7   3    7.70    8.70
  -7  -7   3   -6.30    8.30
  -7  -7   3   32.50   12.80
  -7  -7   3  -28.20   15.90
   6   7  -3   93.49   16.10
   6   7  -3   93.99   15.00
   6   7  -3   85.89   18.80
  -6  -7   3   95.19   20.20
  -6  -7   3  108.09   14.80
  -6  -7   3   82.09   10.30
  -6  -7   3  121.89   14.10
   5   7  -3    7.80   10.40
   5   7  -3   -4.50    6.30
   5   7  -3   -9.10   13.00
   5   7  -3   -2.00    8.00
  -5  -7   3    6.40    6.80
  -5  -7   3   10.10    6.40
  -5  -7   3   -4.30   11.50
  -5  -7   3    0.90   10.40
  -5  -7   3   -6.90    9.00
  -5  -7   3   -9.80    7.20
   4   7  -3  175.88   17.20
   4   7  -3  128.99   17.90
   4   7  -3  143.49   15.80
  -4  -7   3  122.49   12.40
  -4  -7   3  118.69   16.10
  -4  -7   3  142.99   14.40
  -4  -7   3  154.68   19.50
  -4  -7   3  139.69   11.50
  -4  -7   3  143.59   18.30
   3   7  -3   62.49   12.50
   3   7  -3   70.69   11.70
   3   7  -3   65.29   10.50
  -3  -7   3   55.89   12.40
  -3  -7   3   64.99   15.60
  -3  -7   3   71.39   10.30
  -3  -7   3   75.09    9.20
  -3  -7   3   66.09   11.40
   2   7  -3   15.60   11.20
   2   7  -3   18.60    8.40
   2   7  -3   32.40    9.00
   2   7  -3    9.90    9.80
  -2  -7   3   13.30    6.50
  -2  -7   3   31.40    9.60
  -2  -7   3   24.80   10.20
  -2  -7   3   17.80    7.50
   1   7  -3  270.37   18.60
   1   7  -3  259.27   19.80
   1   7  -3  301.77   18.80
   1   7  -3  296.37   18.20
  -1  -7   3  297.77   19.90
  -1  -7   3  263.57   22.20
  -1  -7   3  300.27   19.70
  -1  -7   3  253.77   17.70
  -1  -7   3  302.47   17.70
   0   7  -3   -2.60    8.60
   0   7  -3    4.00    5.40
   0   7  -3   -2.90    5.70
   0   7  -3   -8.80    6.30
   0  -7   3    4.30    6.60
   0  -7   3    5.50    8.00
   0  -7   3    7.30    5.80
   0  -7   3  -12.50    9.70
  -1   7  -3 1870.81   67.59
  -1   7  -3 1889.61   66.99
  -1   7  -3 1844.32   68.09
  -1   7  -3 1669.63   68.89
   1  -7   3 1823.12   70.09
   1  -7   3 1860.11   69.69
   1  -7   3 1751.52   61.79
   1  -7   3 1846.02   65.89
   1  -7   3 1956.60   67.59
  -2   7  -3  139.59   14.00
  -2   7  -3  108.29   15.50
  -2   7  -3  132.39   12.20
  -2   7  -3  128.99   11.60
   2  -7   3  127.69   12.80
   2  -7   3  113.89   10.10
   2  -7   3  160.38   16.90
   2  -7   3  111.79   15.50
  -3   7  -3  168.08   15.10
  -3   7  -3  170.88   16.80
  -3   7  -3  197.58   15.00
  -3   7  -3  218.48   14.70
   3  -7   3  195.48   14.10
   3  -7   3  186.38   18.10
   3  -7   3  238.18   15.20
   3  -7   3  186.58   10.20
   3  -7   3  209.88   17.70
  -4   7  -3  343.37   22.70
  -4   7  -3  368.26   20.10
  -4   7  -3  385.86   20.80
   4  -7   3  343.27   22.60
   4  -7   3  364.46   16.50
   4  -7   3  370.16   23.00
   4  -7   3  391.66   19.90
   4  -7   3  404.96   20.10
  -5   7  -3  123.59   12.10
  -5   7  -3  103.59   13.60
  -5   7  -3  134.59   13.60
   5  -7   3   98.69   13.30
   5  -7   3  111.69   11.60
   5  -7   3  123.39   15.00
  -6   7  -3    7.60    8.10
  -6   7  -3    8.80    6.50
  -6   7  -3   18.60    9.50
  -6   7  -3    3.30    7.70
   6  -7   3   12.30    7.00
   6  -7   3   16.00    9.20
   6  -7   3   24.50   11.00
   6  -7   3   17.40    6.80
  -7   7  -3  327.77   19.00
  -7   7  -3  354.76   22.40
  -7   7  -3  297.47   21.40
  -7   7  -3  341.47   20.80
   7  -7   3  351.66   18.80
   7  -7   3  349.67   23.60
   7  -7   3  357.56   24.70
   7  -7   3  311.37   21.20
  -8   7  -3  164.68   14.70
  -8   7  -3  205.38   17.30
  -8   7  -3  184.28   20.00
   8  -7   3  177.08   20.00
   8  -7   3  164.38   17.30
   8  -7   3  161.08   17.90
   8  -7   3  188.38   13.80
  -9   7  -3   15.30   13.90
  -9   7  -3   -1.30    9.90
   9  -7   3   18.40   14.30
   9  -7   3   21.60   11.80
   9  -7   3   10.40   13.70
 -10   7  -3   88.39   22.80
 -10   7  -3   87.39   16.00
 -10   7  -3   67.29   13.40
  10  -7   3   95.19   12.50
  10  -7   3   58.69   17.50
  10  -7   3   80.79   15.40
   8   6  -3    2.00   10.20
  -8  -6   3   25.50   17.00
  -8  -6   3    3.00    6.40
  -8  -6   3   -8.80    8.00
  -8  -6   3   32.00   11.70
  -8  -6   3    2.40   11.40
   7   6  -3  102.09   20.90
   7   6  -3   67.69   15.00
  -7  -6   3   91.89   12.30
  -7  -6   3   88.69   13.70
  -7  -6   3   94.09   19.40
  -7  -6   3   95.49   13.00
  -7  -6   3   90.49   11.50
   6   6  -3   82.69   13.50
   6   6  -3   83.19   17.50
  -6  -6   3   98.59   18.40
  -6  -6   3  110.59   11.50
  -6  -6   3  120.69   13.90
  -6  -6   3  104.69   13.30
   5   6  -3  120.69   17.80
   5   6  -3  121.89   15.60
   5   6  -3  116.49   14.00
  -5  -6   3  124.09   12.20
  -5  -6   3  151.78   13.80
  -5  -6   3  122.69   11.30
  -5  -6   3  155.28   13.70
  -5  -6   3  108.69   15.70
  -5  -6   3   87.09   15.50
   4   6  -3   25.60    8.50
   4   6  -3   11.50    7.90
   4   6  -3   24.90   11.40
  -4  -6   3   42.20   11.60
  -4  -6   3   26.90    6.50
  -4  -6   3   27.90    7.90
  -4  -6   3   16.30   10.80
  -4  -6   3   32.40    6.10
  -4  -6   3   31.90    7.80
   3   6  -3   94.49   13.60
   3   6  -3  115.09   13.00
   3   6  -3   91.89   14.90
   3   6  -3   79.99   10.30
  -3  -6   3   89.29   12.40
  -3  -6   3  104.79   16.30
  -3  -6   3  123.69   15.60
  -3  -6   3   99.89   12.90
  -3  -6   3   86.29    9.60
   2   6  -3   71.59   11.50
   2   6  -3   81.09    9.90
   2   6  -3   63.89   11.60
   2   6  -3   83.09   13.60
  -2  -6   3   86.69    9.20
  -2  -6   3   86.29   12.90
  -2  -6   3   93.79   11.60
  -2  -6   3   96.39   12.30
   1   6  -3   45.30   10.10
   1   6  -3   42.80   13.20
   1   6  -3   61.29    9.80
   1   6  -3   71.09    8.60
  -1  -6   3   59.69    9.70
  -1  -6   3   55.29   10.20
  -1  -6   3   50.09   11.80
  -1  -6   3   67.99    9.70
  -1  -6   3   57.49    7.30
   0   6  -3 1531.65   55.29
   0   6  -3 1541.75   56.79
   0   6  -3 1414.16   57.49
   0   6  -3 1529.15   56.89
   0  -6   3 1636.24   56.49
   0  -6   3 1452.55   51.09
   0  -6   3 1578.04   54.89
   0  -6   3 1531.85   57.89
   0  -6   3 1461.05   58.59
  -1   6  -3   -8.00    4.80
  -1   6  -3  -10.60    5.50
  -1   6  -3   -9.20    7.30
   1  -6   3   -4.60    6.30
   1  -6   3  -13.10    7.00
   1  -6   3   -0.60    4.70
   1  -6   3   -3.30    1.70
   1  -6   3    2.20    4.60
  -2   6  -3   54.99    7.80
  -2   6  -3   55.19    7.50
  -2   6  -3   53.29    7.20
  -2   6  -3   49.90    8.60
   2  -6   3   34.60    8.90
   2  -6   3   47.00    6.90
   2  -6   3   53.59    7.90
   2  -6   3   56.99    4.50
   2  -6   3   31.00    9.30
  -3   6  -3  635.34   26.30
  -3   6  -3  637.14   26.70
  -3   6  -3  624.04   26.90
  -3   6  -3  547.35   27.20
   3  -6   3  615.54   28.40
   3  -6   3  592.14   26.10
   3  -6   3  624.84   28.90
   3  -6   3  654.23   34.90
   3  -6   3  604.74   23.00
  -4   6  -3  228.58   17.40
  -4   6  -3  264.17   16.10
   4  -6   3  251.87   12.50
   4  -6   3  300.97   15.60
   4  -6   3  260.97   15.30
   4  -6   3  246.78   17.90
   4  -6   3  269.37   17.90
  -5   6  -3  242.68   16.00
  -5   6  -3  232.08   14.70
  -5   6  -3  212.18   15.10
   5  -6   3  249.88   17.70
   5  -6   3  242.48   14.10
   5  -6   3  263.97   15.40
   5  -6   3  266.27   18.40
  -6   6  -3  448.56   20.70
  -6   6  -3  383.96   22.70
  -6   6  -3  459.25   22.40
  -6   6  -3  420.36   22.50
   6  -6   3  448.76   24.70
   6  -6   3  440.86   22.30
   6  -6   3  448.76   20.40
   6  -6   3  411.86   22.50
  -7   6  -3   28.70    6.80
  -7   6  -3   14.60    8.60
  -7   6  -3   29.10    8.90
   7  -6   3   23.30    7.90
   7  -6   3   23.30    7.90
   7  -6   3   31.60   11.40
   7  -6   3   20.50    5.80
  -8   6  -3   -5.90    6.00
  -8   6  -3   -4.20    8.00
  -8   6  -3   -3.10    9.40
  -8   6  -3   -5.50    8.70
   8  -6   3    0.10    5.00
   8  -6   3    5.50    9.60
   8  -6   3    4.90    8.40
   8  -6   3   -4.80    9.60
  -9   6  -3  190.48   20.90
  -9   6  -3  176.38   14.80
  -9   6  -3  234.38   19.10
   9  -6   3  199.48   13.10
   9  -6   3  259.67   21.70
   9  -6   3  200.48   19.00
   9  -6   3  239.98   20.30
 -10   6  -3   34.60   13.90
 -10   6  -3   44.00   10.80
 -10   6  -3   32.20   19.00
 -10   6  -3   27.30    8.90
  10  -6   3   42.30   12.20
  10  -6   3   43.80   15.30
   8   5  -3   58.59   14.70
   8   5  -3   79.19   17.10
   8   5  -3   83.99   17.90
  -8  -5   3   61.79   10.00
  -8  -5   3   70.49   17.40
  -8  -5   3   68.39    9.10
  -8  -5   3   57.19    8.40
  -8  -5   3   62.19   13.20
   7   5  -3  142.19   15.50
   7   5  -3  192.88   24.90
   7   5  -3  105.09   15.00
  -7  -5   3  139.79   15.40
  -7  -5   3  138.79   12.60
  -7  -5   3  160.08   16.70
  -7  -5   3  139.99   10.70
  -7  -5   3  132.69   19.60
   6   5  -3  155.18   15.10
   6   5  -3  106.29   17.80
   6   5  -3  153.48   17.50
   6   5  -3  143.49   16.20
  -6  -5   3  159.08   11.10
  -6  -5   3  129.49   18.00
  -6  -5   3  153.38   14.50
  -6  -5   3  154.28   17.00
  -6  -5   3  159.28   12.60
   5   5  -3    1.90    7.30
   5   5  -3   -5.20   10.10
   5   5  -3    0.90    6.70
  -5  -5   3   -1.10    4.70
  -5  -5   3    4.80    6.40
  -5  -5   3   -2.00    6.00
  -5  -5   3   -7.60   11.00
  -5  -5   3   -3.80    5.80
   4   5  -3    8.50   16.60
   4   5  -3   -8.70    6.80
   4   5  -3   -9.10    6.10
   4   5  -3    1.30    5.80
  -4  -5   3   -6.50    8.50
  -4  -5   3    4.10    4.90
  -4  -5   3   -4.80    4.90
  -4  -5   3   -0.40    9.70
  -4  -5   3    0.50    5.50
  -4  -5   3   -7.20    4.10
   3   5  -3   68.89   10.40
   3   5  -3   73.19    9.00
   3   5  -3   85.79   12.00
   3   5  -3   90.89   11.60
  -3  -5   3   82.79   10.20
  -3  -5   3   69.59    7.50
  -3  -5   3   84.59   12.30
  -3  -5   3   71.09    8.50
  -3  -5   3   87.69    9.40
  -3  -5   3   91.89   11.70
   2   5  -3    3.90    6.30
   2   5  -3    4.50    5.40
   2   5  -3    3.80    5.20
   2   5  -3    0.10    6.80
  -2  -5   3   -2.60    5.80
  -2  -5   3    4.80    7.50
  -2  -5   3    3.70    4.20
  -2  -5   3    3.30    5.30
  -2  -5   3   -3.50    8.50
   1   5  -3  685.33   29.80
   1   5  -3  702.33   28.40
   1   5  -3  734.63   30.00
   1   5  -3  630.94   29.10
  -1  -5   3  719.23   28.30
  -1  -5   3  725.93   27.50
  -1  -5   3  704.53   30.10
  -1  -5   3  736.93   31.80
  -1  -5   3  679.03   29.50
   0   5  -3  387.06   18.40
   0   5  -3  355.16   17.70
   0   5  -3  372.36   16.90
   0   5  -3  335.37   18.10
   0  -5   3  362.96   13.00
   0  -5   3  368.66   19.30
   0  -5   3  365.96   20.20
   0  -5   3  380.06   17.20
   0  -5   3  364.56   16.50
  -1   5  -3  239.58   13.20
  -1   5  -3  253.97   13.60
  -1   5  -3  227.68   14.00
  -1   5  -3  239.08   13.50
   1  -5   3  255.77   13.70
   1  -5   3  234.98   15.40
   1  -5   3  242.88    9.10
   1  -5   3  234.68   12.60
   1  -5   3  250.87   15.40
  -2   5  -3  240.58   14.20
  -2   5  -3  275.47   13.80
  -2   5  -3  250.27   15.90
  -2   5  -3  275.87   14.90
   2  -5   3  269.17   16.20
   2  -5   3  271.97   15.50
   2  -5   3  262.97   10.50
   2  -5   3  266.37   14.20
   2  -5   3  252.07   13.50
  -3   5  -3  382.16   18.10
  -3   5  -3  334.37   19.20
  -3   5  -3  387.16   17.50
  -3   5  -3  391.46   17.40
   3  -5   3  412.26   18.00
   3  -5   3  366.76   19.70
   3  -5   3  366.46   14.90
   3  -5   3  378.96   17.10
   3  -5   3  374.76   19.10
  -4   5  -3 2584.04   88.29
  -4   5  -3 2567.24   88.29
  -4   5  -3 2447.85   86.79
  -4   5  -3 2466.75   89.29
   4  -5   3 2491.15   89.49
   4  -5   3 2631.84   87.89
   4  -5   3 2521.75   89.89
   4  -5   3 2540.35   88.19
  -5   5  -3  435.06   20.80
  -5   5  -3  368.96   21.00
  -5   5  -3  433.06   19.80
  -5   5  -3  435.36   20.00
   5  -5   3  432.76   22.10
   5  -5   3  436.26   22.20
   5  -5   3  465.75   19.50
  -6   5  -3  332.67   18.40
  -6   5  -3  336.17   18.00
  -6   5  -3  290.47   18.40
  -6   5  -3  305.87   17.90
   6  -5   3  325.47   19.50
   6  -5   3  350.76   19.70
   6  -5   3  320.57   15.70
   6  -5   3  336.47   17.20
  -7   5  -3   44.60    9.30
  -7   5  -3   32.70    8.60
  -7   5  -3   44.10    7.10
  -7   5  -3   54.49    8.90
   7  -5   3   42.40    8.80
   7  -5   3   54.79   10.20
   7  -5   3   35.90    8.10
   7  -5   3   40.00    6.30
  -8   5  -3  174.08   13.00
  -8   5  -3  141.89   14.40
  -8   5  -3  172.28   15.10
  -8   5  -3  156.58   16.20
   8  -5   3  166.38   11.10
   8  -5   3  195.28   16.70
   8  -5   3  202.58   17.90
   8  -5   3  203.68   17.60
  -9   5  -3    1.80    8.90
  -9   5  -3    7.90    8.40
  -9   5  -3   -3.60    6.30
   9  -5   3    1.20    4.30
   9  -5   3   -4.90    8.30
   9  -5   3   -8.30    8.80
   9  -5   3    8.90    9.50
 -10   5  -3  162.18   15.90
 -10   5  -3  190.88   24.70
 -10   5  -3  207.98   18.80
 -10   5  -3  197.98   22.20
  10  -5   3  184.68   20.30
  10  -5   3  151.88   21.50
  10  -5   3  250.67   22.10
  10  -5   3  223.28   20.90
 -11   5  -3   28.10   12.00
 -11   5  -3   38.50   14.60
 -11   5  -3   18.30   20.50
  11  -5   3   22.50   17.80
  11  -5   3   38.90   13.60
   9   4  -3    2.30   10.20
   9   4  -3   -5.60   20.40
   9   4  -3   -4.10   13.60
  -9  -4   3    4.40    4.50
  -9  -4   3  -23.20   11.90
  -9  -4   3  -19.30   13.10
   8   4  -3   72.29   14.00
   8   4  -3   98.49   17.70
   8   4  -3   69.59   11.40
   8   4  -3  117.89   20.70
  -8  -4   3   73.89    7.30
  -8  -4   3   88.39   11.00
  -8  -4   3   65.99   16.90
  -8  -4   3   73.99   12.90
  -8  -4   3   71.79    8.90
   7   4  -3   25.60   14.80
   7   4  -3    1.60    7.80
   7   4  -3  -10.90    8.20
  -7  -4   3    0.80    6.80
  -7  -4   3   -2.00    4.00
  -7  -4   3    8.20    5.30
  -7  -4   3    1.40    8.10
   6   4  -3  204.08   18.40
   6   4  -3  190.68   20.50
   6   4  -3  206.38   15.00
   6   4  -3  206.18   15.80
  -6  -4   3  185.28   11.00
  -6  -4   3  170.98   14.70
  -6  -4   3  196.48   12.50
  -6  -4   3  213.08   18.50
  -6  -4   3  198.48   15.60
   5   4  -3   48.30    5.10
   5   4  -3   61.19   10.20
   5   4  -3   48.10   11.80
   5   4  -3   51.19    8.10
  -5  -4   3   56.59    7.20
  -5  -4   3   57.59   12.50
  -5  -4   3   53.49    6.90
  -5  -4   3   44.60    7.40
   4   4  -3  288.17   17.10
   4   4  -3  312.87   16.10
   4   4  -3  336.87   18.60
   4   4  -3  271.47   19.40
  -4  -4   3  287.47   14.60
  -4  -4   3  276.67   13.70
  -4  -4   3  290.57   15.80
  -4  -4   3  302.77   15.00
  -4  -4   3  305.27   19.20
  -4  -4   3  309.07   19.80
   3   4  -3   47.20    6.90
   3   4  -3   37.90    8.40
   3   4  -3   46.00    7.20
   3   4  -3   30.20    7.30
  -3  -4   3   38.40    9.30
  -3  -4   3   47.20   10.80
  -3  -4   3   44.10    5.90
  -3  -4   3   53.79    7.30
  -3  -4   3   37.00    6.90
  -3  -4   3   57.89    6.50
   2   4  -3 2380.26   84.39
   2   4  -3 2271.77   84.99
   2   4  -3 2258.47   83.79
   2   4  -3 2462.85   82.79
  -2  -4   3 2629.04   83.29
  -2  -4   3 2432.06   85.19
  -2  -4   3 2413.06   81.69
  -2  -4   3 2313.77   80.29
  -2  -4   3 2440.06   86.89
  -2  -4   3 2329.77   83.79
   1   4  -3  515.65   23.10
   1   4  -3  531.85   22.00
   1   4  -3  528.85   23.20
   1   4  -3  536.05   23.60
  -1  -4   3  533.85   23.30
  -1  -4   3  559.74   22.00
  -1  -4   3  551.94   24.30
  -1  -4   3  519.35   21.10
   0   4  -3   98.19    8.20
   0   4  -3  100.09    7.80
   0   4  -3   87.19    8.50
   0   4  -3   79.59    8.20
   0  -4   3   83.69    9.50
   0  -4   3   91.19    3.60
   0  -4   3   86.29    7.10
   0  -4   3   94.99    7.40
   0  -4   3   92.49    9.60
  -1   4  -3  706.73   28.70
  -1   4  -3  700.93   28.10
  -1   4  -3  747.13   27.80
  -1   4  -3  754.22   27.80
   1  -4   3  718.33   28.90
   1  -4   3  712.33   29.00
   1  -4   3  677.53   24.20
   1  -4   3  748.73   28.10
   1  -4   3  716.33   27.00
  -2   4  -3  136.49   11.40
  -2   4  -3  171.18    9.30
  -2   4  -3  164.38   10.20
  -2   4  -3  169.08   10.30
   2  -4   3  147.89   10.30
   2  -4   3  144.99    9.20
   2  -4   3  162.28   11.60
   2  -4   3  160.68   10.00
  -3   4  -3  830.12   31.90
  -3   4  -3  832.72   32.80
  -3   4  -3  841.02   32.10
  -3   4  -3  828.52   30.20
   3  -4   3  819.72   31.60
   3  -4   3  836.42   32.50
   3  -4   3  804.72   32.60
   3  -4   3  894.11   31.80
  -4   4  -3  278.07   15.00
  -4   4  -3  291.67   14.10
  -4   4  -3  288.57   15.70
  -4   4  -3  279.77   14.50
   4  -4   3  311.97   15.60
   4  -4   3  319.77   14.30
   4  -4   3  308.47   16.60
   4  -4   3  293.57   14.90
  -5   4  -3  339.87   16.10
  -5   4  -3  337.17   16.60
  -5   4  -3  329.07   17.00
  -5   4  -3  334.77   17.10
   5  -4   3  339.87   17.90
   5  -4   3  362.96   15.60
   5  -4   3  330.37   17.10
   5  -4   3  349.27   18.50
  -6   4  -3   16.70    6.20
  -6   4  -3   12.90    6.10
  -6   4  -3   16.50    5.20
  -6   4  -3    8.20    6.20
   6  -4   3   15.10    4.50
   6  -4   3    9.80    7.10
   6  -4   3   13.40    6.70
  -7   4  -3   28.50    7.90
  -7   4  -3   26.90    7.40
  -7   4  -3   30.50    7.70
  -7   4  -3   39.90    6.70
   7  -4   3   42.30    7.60
   7  -4   3   30.20    9.20
   7  -4   3   39.40    5.60
   7  -4   3   25.00    7.70
  -8   4  -3  122.09   14.30
  -8   4  -3  140.19   13.30
  -8   4  -3  137.19   11.50
  -8   4  -3  111.69   11.90
   8  -4   3  109.09    8.80
   8  -4   3  129.89   14.80
   8  -4   3  150.88   14.50
   8  -4   3  147.79   15.80
  -9   4  -3   84.09   13.20
  -9   4  -3   77.29   11.10
  -9   4  -3   91.69   10.70
   9  -4   3  106.89   14.30
   9  -4   3   79.49   11.50
   9  -4   3   85.89   12.90
 -10   4  -3   -9.50   13.70
 -10   4  -3   -8.30    6.60
 -10   4  -3   13.60    9.20
 -10   4  -3   -5.60   10.20
  10  -4   3   -5.20    9.80
  10  -4   3    6.10   10.10
 -11   4  -3    2.60   13.30
 -11   4  -3    8.80   18.50
 -11   4  -3    8.90    7.90
 -11   4  -3   12.40   10.60
  11  -4   3    3.30   13.50
  11  -4   3   18.20   11.50
   9   3  -3   24.30    9.70
   9   3  -3   12.00   11.90
   9   3  -3   36.20   17.20
  -9  -3   3   15.10   11.90
  -9  -3   3   33.80   15.80
   8   3  -3   63.19    9.90
   8   3  -3   39.60   11.30
   8   3  -3   67.09   13.00
  -8  -3   3   60.59   16.00
  -8  -3   3   54.29    5.10
  -8  -3   3   69.39   12.80
  -8  -3   3   56.89    6.40
  -8  -3   3   62.69    7.40
   7   3  -3   53.09   12.40
   7   3  -3   50.29    8.60
   7   3  -3   58.89    9.90
  -7  -3   3   29.90    6.00
  -7  -3   3   48.20    5.50
  -7  -3   3   51.69   14.00
  -7  -3   3   43.50    5.70
  -7  -3   3   31.10    9.80
   6   3  -3  159.08   16.50
   6   3  -3  153.88   12.30
   6   3  -3  139.79   15.40
  -6  -3   3  163.08    9.70
  -6  -3   3  165.18   15.50
  -6  -3   3  159.38   14.20
  -6  -3   3  138.29   11.50
  -6  -3   3  142.09    8.60
   5   3  -3   63.29    5.10
   5   3  -3   56.19    7.30
   5   3  -3   57.59    8.20
  -5  -3   3   56.29    7.20
  -5  -3   3   51.19    5.90
  -5  -3   3   64.09    8.10
  -5  -3   3   53.29    7.30
  -5  -3   3   70.59   12.20
   4   3  -3  369.76   16.90
   4   3  -3  314.87   17.40
   4   3  -3  363.76   19.70
   4   3  -3  354.06   18.10
  -4  -3   3  352.16   14.90
  -4  -3   3  374.46   21.80
  -4  -3   3  367.66   21.00
  -4  -3   3  389.36   16.90
  -4  -3   3  391.16   16.50
   3   3  -3 3212.28  109.39
   3   3  -3 3277.67  107.59
   3   3  -3 3219.38  110.09
   3   3  -3 2942.21  108.09
   3   3  -3 3145.89  111.19
  -3  -3   3 3168.48  110.19
  -3  -3   3 3154.58  111.09
  -3  -3   3 3097.69  106.49
  -3  -3   3 3207.28  107.79
  -3  -3   3 3073.19  106.19
  -3  -3   3 3340.47  107.59
   2   3  -3 1397.96   52.59
   2   3  -3 1450.65   52.49
   2   3  -3 1427.26   53.79
   2   3  -3 1500.45   51.49
  -2  -3   3 1427.36   53.59
  -2  -3   3 1605.74   51.89
  -2  -3   3 1480.65   52.19
  -2  -3   3 1413.36   50.39
  -2  -3   3 1448.66   54.59
  -2  -3   3 1460.35   49.80
   1   3  -3  674.73   27.10
   1   3  -3  669.63   27.00
   1   3  -3  686.03   25.80
   1   3  -3  653.83   27.00
  -1  -3   3  684.63   29.20
  -1  -3   3  660.83   26.70
  -1  -3   3  751.62   26.50
  -1  -3   3  670.43   27.50
  -1  -3   3  696.43   25.20
   0   3  -3 1165.38   42.30
   0   3  -3 1141.79   41.90
   0   3  -3 1173.78   41.40
   0   3  -3 1190.48   42.70
   0  -3   3 1169.68   40.90
   0  -3   3 1217.58   41.90
   0  -3   3 1124.29   42.60
   0  -3   3 1155.08   42.50
  -1   3  -3 2052.09   70.59
  -1   3  -3 2048.50   71.79
  -1   3  -3 2030.40   70.69
  -1   3  -3 2072.79   71.59
   1  -3   3 2069.19   70.49
   1  -3   3 2187.98   71.29
   1  -3   3 2042.80   71.79
   1  -3   3 2028.10   71.29
  -2   3  -3 1039.40   38.00
  -2   3  -3 1004.70   35.30
  -2   3  -3 1041.90   37.20
  -2   3  -3 1066.79   36.70
  -2   3  -3 1023.10   37.50
   2  -3   3 1043.30   37.00
   2  -3   3  997.20   37.80
   2  -3   3 1006.20   37.20
   2  -3   3 1052.69   37.20
  -3   3  -3   14.50    3.60
  -3   3  -3   12.90    4.80
  -3   3  -3   18.30    4.20
  -3   3  -3   15.80    3.30
   3  -3   3   19.40    4.30
   3  -3   3   11.40    3.90
   3  -3   3   18.00    4.10
   3  -3   3   20.80    4.60
  -4   3  -3   73.59    7.10
  -4   3  -3   78.59    7.20
  -4   3  -3   75.89    8.10
  -4   3  -3   88.99    7.90
   4  -3   3   83.89    6.60
   4  -3   3   74.19    7.80
   4  -3   3   75.99    7.70
   4  -3   3   87.59    9.00
  -5   3  -3    9.90    4.70
  -5   3  -3    7.10    5.00
  -5   3  -3   13.40    4.70
  -5   3  -3   11.60    4.10
   5  -3   3   12.70    3.60
   5  -3   3    5.30    5.60
   5  -3   3   13.60    4.60
   5  -3   3    4.90    4.50
  -6   3  -3  180.48   11.00
  -6   3  -3  191.18   11.20
  -6   3  -3  190.58   12.60
  -6   3  -3  199.98   12.50
   6  -3   3  180.38   11.90
   6  -3   3  187.58   10.20
   6  -3   3  184.88   13.20
  -7   3  -3  408.96   20.50
  -7   3  -3  369.56   17.80
  -7   3  -3  421.76   18.30
  -7   3  -3  417.66   19.50
   7  -3   3  387.86   19.90
   7  -3   3  379.46   20.60
   7  -3   3  369.06   16.50
  -8   3  -3  617.34   25.80
  -8   3  -3  571.44   27.20
  -8   3  -3  545.05   25.80
  -8   3  -3  497.25   23.10
   8  -3   3  590.54   26.50
   8  -3   3  574.64   28.30
   8  -3   3  580.74   27.10
  -9   3  -3   25.10    5.70
  -9   3  -3   21.00    8.00
  -9   3  -3   24.00    7.10
  -9   3  -3   23.10    9.60
   9  -3   3   16.40    8.30
   9  -3   3   22.40    8.90
   9  -3   3   12.70    9.00
 -10   3  -3   37.80    7.60
 -10   3  -3   22.70    9.20
 -10   3  -3   41.00   12.60
 -10   3  -3   45.50   14.30
  10  -3   3   59.59   11.80
  10  -3   3   51.19   12.50
  10  -3   3   31.60   10.80
 -11   3  -3   -4.80   12.20
 -11   3  -3  -12.40    9.00
 -11   3  -3  -11.80   13.60
  11  -3   3   15.20   16.40
  11  -3   3   -7.50    9.90
  11  -3   3    8.10   13.00
   9   2  -3    1.50    8.60
   9   2  -3   24.10   14.90
   9   2  -3   34.50   17.20
   9   2  -3    3.40   10.20
  -9  -2   3    4.20   13.70
  -9  -2   3   -1.90   10.80
   8   2  -3  148.79   20.10
   8   2  -3  150.58   15.00
   8   2  -3  141.49   18.70
   8   2  -3  156.68   14.60
  -8  -2   3  111.29   17.80
  -8  -2   3  161.28   17.70
   7   2  -3   -4.00    5.50
   7   2  -3    3.50    6.50
   7   2  -3   -4.20   10.40
  -7  -2   3   -3.30    2.70
  -7  -2   3    0.00    3.30
  -7  -2   3   11.60   10.70
  -7  -2   3    2.30    1.80
  -7  -2   3  -15.80    7.30
   6   2  -3  226.68   13.80
   6   2  -3  199.88   16.50
   6   2  -3  236.38   15.20
   6   2  -3  247.68   18.40
  -6  -2   3  204.18   19.00
  -6  -2   3  214.38    9.40
  -6  -2   3  208.88   15.10
  -6  -2   3  217.28   10.70
   5   2  -3   64.89    5.70
   5   2  -3   60.99    7.00
   5   2  -3   78.59   11.00
   5   2  -3   83.29   11.00
   5   2  -3   79.49    8.20
  -5  -2   3   65.09    7.90
  -5  -2   3   79.99   10.80
  -5  -2   3   64.99    5.00
  -5  -2   3   65.99    6.50
  -5  -2   3   78.29    6.40
   4   2  -3   94.39    7.30
   4   2  -3   98.59    8.40
   4   2  -3  114.69   10.60
   4   2  -3  101.59    8.10
   4   2  -3  109.29    8.80
   4   2  -3  105.59   11.40
  -4  -2   3  111.29    7.20
  -4  -2   3  107.79    6.00
  -4  -2   3   94.29   12.80
  -4  -2   3   97.29    7.80
  -4  -2   3  111.09    9.50
   3   2  -3  390.26   17.60
   3   2  -3  418.16   20.70
   3   2  -3  398.66   16.70
   3   2  -3  438.56   20.00
   3   2  -3  394.56   17.20
  -3  -2   3  400.76   20.80
  -3  -2   3  441.06   16.70
  -3  -2   3  399.26   16.80
  -3  -2   3  388.36   20.30
  -3  -2   3  397.26   15.30
   2   2  -3 1533.45   55.09
   2   2  -3 1533.05   53.59
   2   2  -3 1539.95   52.79
   2   2  -3 1486.15   53.89
  -2  -2   3 1507.85   52.19
  -2  -2   3 1525.55   55.99
  -2  -2   3 1482.65   51.89
  -2  -2   3 1508.85   52.99
  -2  -2   3 1662.63   53.39
  -2  -2   3 1536.25   55.69
   1   2  -3   36.00    4.60
   1   2  -3   45.10    4.80
   1   2  -3   43.10    5.40
  -1  -2   3   41.50    6.80
  -1  -2   3   45.60    4.20
  -1  -2   3   39.90    3.90
  -1  -2   3   39.80    5.60
  -1  -2   3   33.30    4.40
   0   2  -3   36.50    5.10
   0   2  -3   49.60    5.70
   0   2  -3   41.80    4.50
   0   2  -3   39.50    4.40
   0  -2   3   42.30    5.40
   0  -2   3   41.60    3.90
   0  -2   3   53.19    4.80
   0  -2   3   50.49    5.80
  -1   2  -3   40.60    1.80
  -1   2  -3   46.00    3.70
  -1   2  -3   47.00    4.60
  -1   2  -3   37.30    4.70
  -1   2  -3   40.00    4.80
   1  -2   3   38.90    4.70
   1  -2   3   45.20    4.30
   1  -2   3   34.50    4.50
   1  -2   3   47.70    4.10
  -2   2  -3  568.44   20.80
  -2   2  -3  523.75   20.50
  -2   2  -3  526.55   20.30
  -2   2  -3  513.15   18.70
   2  -2   3  555.34   20.40
   2  -2   3  509.95   20.90
   2  -2   3  534.65   19.90
   2  -2   3  525.15   20.30
  -3   2  -3 1367.26   47.60
  -3   2  -3 1376.06   48.50
  -3   2  -3 1447.86   48.60
  -3   2  -3 1394.36   48.70
   3  -2   3 1432.86   48.40
   3  -2   3 1326.37   49.00
   3  -2   3 1377.26   48.80
   3  -2   3 1375.86   48.30
  -4   2  -3 1815.92   59.49
  -4   2  -3 1673.13   59.19
  -4   2  -3 1730.13   59.89
  -4   2  -3 1726.23   59.49
   4  -2   3 1698.33   59.09
   4  -2   3 1674.73   60.19
   4  -2   3 1684.13   60.19
  -5   2  -3  905.61   31.80
  -5   2  -3  889.71   32.90
  -5   2  -3  891.21   32.60
  -5   2  -3  852.01   32.00
   5  -2   3  851.31   32.90
   5  -2   3  840.02   33.10
   5  -2   3  817.32   31.30
  -6   2  -3  237.18   14.50
  -6   2  -3  256.47   12.40
  -6   2  -3  255.27   14.10
  -6   2  -3  264.57   12.80
   6  -2   3  260.67   14.20
   6  -2   3  261.97   15.10
  -7   2  -3   93.39   11.40
  -7   2  -3   75.89    7.60
  -7   2  -3   76.19   10.30
  -7   2  -3   67.19    8.50
   7  -2   3   83.49    9.20
   7  -2   3   88.59   10.00
  -8   2  -3  186.38   15.50
  -8   2  -3  138.89   11.20
  -8   2  -3  134.69    9.70
  -8   2  -3  169.88   13.90
   8  -2   3  163.38   13.50
   8  -2   3  154.48   13.20
   8  -2   3  165.08   18.20
  -9   2  -3  147.19   13.40
  -9   2  -3  128.19   16.10
  -9   2  -3  117.09   11.90
  -9   2  -3  113.89    8.60
   9  -2   3  137.59   15.40
   9  -2   3  156.18   16.90
   9  -2   3  152.48   14.10
 -10   2  -3  110.49   13.40
 -10   2  -3   91.39   15.70
 -10   2  -3   97.49   12.20
  10  -2   3   93.49   13.90
  10  -2   3   98.79   14.20
  10  -2   3  118.29   15.10
 -11   2  -3   20.40    9.80
 -11   2  -3   11.00    8.10
 -11   2  -3    9.80   12.20
 -11   2  -3   22.90   14.50
  11  -2   3   33.40   11.00
  11  -2   3   36.70   13.70
  11  -2   3   46.40   15.60
 -12   2  -3   26.50   13.70
 -12   2  -3   17.70   16.30
 -12   2  -3   10.00    9.00
 -12   2  -3   26.60   11.20
  12  -2   3   25.80   12.00
  12  -2   3   31.30   20.10
  10   1  -3   -6.80    9.10
  10   1  -3  -16.80   12.50
 -10  -1   3   10.60   12.20
   9   1  -3  373.46   19.90
   9   1  -3  364.06   30.20
   9   1  -3  357.46   32.30
   9   1  -3  315.37   22.90
  -9  -1   3  380.36   25.30
   8   1  -3   14.90    6.70
   8   1  -3   26.70   13.50
   8   1  -3   15.50    7.50
  -8  -1   3   38.80   12.70
  -8  -1   3   34.80   11.00
   7   1  -3  178.98   13.70
   7   1  -3  191.88   21.10
   7   1  -3  164.08   18.60
   7   1  -3  178.08   11.90
  -7  -1   3  152.38   15.80
  -7  -1   3  155.88   17.70
   6   1  -3  156.38   10.90
   6   1  -3  157.78   16.20
   6   1  -3  125.39   16.20
   6   1  -3  148.89   10.90
  -6  -1   3  154.48   13.40
  -6  -1   3  145.79   16.10
   5   1  -3    1.90    3.50
   5   1  -3    5.80    5.40
   5   1  -3    5.90    3.10
   5   1  -3   -4.20    3.50
   5   1  -3    3.30    3.80
  -5  -1   3    3.00    2.50
  -5  -1   3   -2.80    5.30
  -5  -1   3    1.70    7.50
   4   1  -3  926.91   34.70
   4   1  -3  946.21   35.50
   4   1  -3  982.50   39.20
   4   1  -3  921.41   34.10
   4   1  -3  999.30   34.30
   4   1  -3  965.50   37.90
  -4  -1   3  901.41   32.10
  -4  -1   3  959.80   37.90
  -4  -1   3  984.20   35.70
  -4  -1   3  969.00   33.80
   3   1  -3 1008.70   37.80
   3   1  -3 1066.19   36.60
   3   1  -3 1065.29   40.60
   3   1  -3 1023.90   37.50
   3   1  -3 1019.10   39.80
   3   1  -3 1052.49   36.90
  -3  -1   3 1090.69   36.80
  -3  -1   3  987.70   34.90
  -3  -1   3 1062.99   40.20
  -3  -1   3 1053.29   37.50
   2   1  -3  195.68    8.50
   2   1  -3  208.38    9.30
   2   1  -3  189.78   11.20
   2   1  -3  195.38   11.70
   2   1  -3  177.38    9.00
  -2  -1   3  185.18    9.00
  -2  -1   3  189.88   12.10
  -2  -1   3  201.08    9.10
  -2  -1   3  190.78    7.30
  -2  -1   3  191.08   11.80
   1   1  -3   53.99    4.10
   1   1  -3   64.49    5.00
   1   1  -3   55.89    6.20
   1   1  -3   47.20    4.80
   1   1  -3   54.39    5.40
   1   1  -3   60.09    3.60
  -1  -1   3   55.79    3.30
  -1  -1   3   47.10    5.70
  -1  -1   3   55.89    4.60
  -1  -1   3   52.89    5.70
  -1  -1   3   48.90    4.20
   0   1  -3 3480.45  112.69
   0   1  -3 3361.76  112.39
   0   1  -3 3199.88  113.89
   0   1  -3 3298.47  111.79
   0  -1   3 3512.35  112.79
   0  -1   3 3320.97  112.29
   0  -1   3 3384.86  113.69
   0  -1   3 3453.55  113.59
   0  -1   3 3326.77  111.69
  -2   1  -3 4996.40  157.98
  -2   1  -3 4623.24  157.78
  -2   1  -3 4792.32  157.88
   2  -1   3 4627.44  157.98
   2  -1   3 4703.93  158.08
   2  -1   3 4769.42  157.98
  -3   1  -3  108.89    6.50
  -3   1  -3  119.89    6.60
  -3   1  -3  112.09    7.50
   3  -1   3  107.79    6.30
   3  -1   3  104.59    7.30
   3  -1   3  108.99    7.20
  -4   1  -3   17.50    3.30
  -4   1  -3   17.00    3.30
  -4   1  -3   16.10    4.10
   4  -1   3   13.80    4.20
   4  -1   3   22.00    4.10
  -5   1  -3  130.39    9.80
  -5   1  -3  145.99    7.70
  -5   1  -3  124.99    8.00
  -5   1  -3  132.19    9.50
   5  -1   3  134.19    9.10
   5  -1   3  108.59    9.80
  -6   1  -3   31.30    5.80
  -6   1  -3   43.00    5.40
  -6   1  -3   39.60    6.40
  -6   1  -3   44.40    5.50
   6  -1   3   38.10    5.70
   6  -1   3   44.40    6.30
   6  -1   3   39.20    7.10
  -7   1  -3  420.16   16.60
  -7   1  -3  411.16   21.00
  -7   1  -3  405.16   18.40
  -7   1  -3  405.26   20.20
   7  -1   3  427.16   19.60
   7  -1   3  402.26   21.80
   7  -1   3  424.36   19.80
  -8   1  -3  181.38   13.70
  -8   1  -3  174.28    9.40
  -8   1  -3  200.38   14.00
  -8   1  -3  190.78   11.90
   8  -1   3  202.58   13.90
   8  -1   3  176.68   13.70
  -9   1  -3    5.10    9.30
  -9   1  -3   -2.80    6.90
  -9   1  -3    1.10    9.10
   9  -1   3    0.80    8.00
   9  -1   3   11.30    7.20
   9  -1   3   -4.30    8.10
 -10   1  -3   92.89   12.20
 -10   1  -3  102.79   14.40
 -10   1  -3  127.19   15.00
  10  -1   3  108.99   13.80
  10  -1   3   95.09   13.40
 -11   1  -3  159.68   17.20
 -11   1  -3  174.68   17.30
 -11   1  -3  123.99   16.30
 -11   1  -3  119.49   14.10
  11  -1   3  174.18   17.40
 -12   1  -3   -7.50   14.20
 -12   1  -3    4.00   13.80
 -12   1  -3   -6.70    9.80
 -12   1  -3   10.50    9.20
  12  -1   3   15.20   17.40
  12  -1   3   10.00   11.10
  10   0  -3   27.80   10.90
 -10   0   3   32.20   11.90
   9   0  -3   56.49   13.80
   9   0  -3   80.99   17.20
   9   0  -3  101.89   12.10
   9   0  -3   69.09   11.30
  -9   0   3   77.09   14.40
   8   0  -3  293.97   18.70
   8   0  -3  343.27   17.50
  -8   0   3  321.77   22.50
   7   0  -3  327.37   23.30
   7   0  -3  324.67   17.10
   7   0  -3  351.26   16.60
   7   0  -3  336.07   22.80
  -7   0   3  318.47   20.50
   6   0  -3   26.00    7.50
   6   0  -3   31.30    5.30
   6   0  -3   32.10   10.00
  -6   0   3   47.40   10.30
   5   0  -3  252.37   11.90
   5   0  -3  259.47   12.70
   5   0  -3  231.48   12.50
   5   0  -3  277.47   17.40
   5   0  -3  270.47   17.20
  -5   0   3  249.08   15.20
  -5   0   3  256.87   15.10
   4   0  -3 1529.15   56.49
   4   0  -3 1515.45   51.79
   4   0  -3 1469.35   51.29
   4   0  -3 1510.05   52.79
   4   0  -3 1543.85   56.19
   4   0  -3 1487.85   53.49
  -4   0   3 1486.25   55.59
  -4   0   3 1554.94   54.19
   3   0  -3   25.10    4.00
   3   0  -3   24.70    4.30
   3   0  -3   21.30    2.90
   3   0  -3   34.90    6.20
   3   0  -3   14.60    5.70
   3   0  -3   31.80    3.80
   3   0  -3   20.60    3.20
  -3   0   3   23.80    4.60
  -3   0   3   12.40    5.90
   2   0  -3  164.38    9.50
   2   0  -3  170.28   10.30
   2   0  -3  172.18    8.10
   2   0  -3  163.28    6.70
   2   0  -3  162.28    9.40
   2   0  -3  188.88    7.90
   2   0  -3  175.78    7.10
  -2   0   3  177.68   10.50
  -2   0   3  152.08    7.70
  -2   0   3  174.98    7.00
  -2   0   3  164.88    8.70
  -2   0   3  172.98   11.00
   1   0  -3 2368.56   80.19
   1   0  -3 2387.36   78.59
   1   0  -3 2214.98   77.69
   1   0  -3 2439.06   78.79
   1   0  -3 2410.66   80.39
  -1   0   3 2449.05   78.19
  -1   0   3 2381.46   79.99
  -1   0   3 2150.68   78.79
  -1   0   3 2323.07   78.89
  -1   0   3 2363.36   80.39
   0   0  -3  784.92   26.80
   0   0  -3  734.63   25.50
   0   0  -3  748.13   25.70
   0   0  -3  752.72   26.90
   0   0   3  706.83   26.60
   0   0   3  803.02   25.90
   0   0   3  791.52   27.00
   0   0   3  746.43   27.30
   0   0   3  689.43   25.00
  -1   0  -3 4539.85  151.48
   1   0   3 4820.32  150.78
   1   0   3 4293.77  151.48
   1   0   3 4606.64  151.18
  -2   0  -3  769.12   27.30
  -2   0  -3  772.12   28.10
  -2   0  -3  750.32   27.70
   2   0   3  782.62   28.30
   2   0   3  774.22   27.50
   2   0   3  825.22   26.90
  -3   0  -3   63.29    6.50
  -3   0  -3   82.49    5.50
  -3   0  -3   67.59    4.90
   3   0   3   83.59    5.50
   3   0   3   62.99    3.90
   3   0   3   60.09    5.50
  -4   0  -3    9.60    4.20
  -4   0  -3    8.50    2.80
  -4   0  -3   13.40    3.10
   4   0   3    6.50    2.00
   4   0   3    7.30    3.80
   4   0   3    6.90    2.50
   4   0   3   10.40    3.30
  -5   0  -3  494.75   21.30
  -5   0  -3  503.15   19.80
  -5   0  -3  486.65   18.90
   5   0   3  503.35   21.90
   5   0   3  494.15   20.00
   5   0   3  490.85   20.10
   5   0   3  531.85   17.80
  -6   0  -3  276.57   15.30
  -6   0  -3  306.87   12.50
  -6   0  -3  289.97   13.90
   6   0   3  301.97   14.60
   6   0   3  297.57   14.40
   6   0   3  288.77   16.90
  -7   0  -3  918.21   36.30
  -7   0  -3  931.21   37.00
  -7   0  -3  930.71   34.80
  -7   0  -3  952.90   32.70
   7   0   3  848.52   38.30
   7   0   3  945.71   35.50
   7   0   3  930.31   36.40
  -8   0  -3  487.95   23.30
  -8   0  -3  499.45   18.60
  -8   0  -3  495.25   21.60
  -8   0  -3  492.15   25.10
   8   0   3  462.75   23.50
   8   0   3  528.25   22.90
  -9   0  -3  103.99   14.30
  -9   0  -3   80.39   14.10
  -9   0  -3  140.39   15.80
   9   0   3  132.99   12.90
   9   0   3   96.99   14.00
 -10   0  -3   15.80    9.30
 -10   0  -3    3.10    6.00
 -10   0  -3    5.30    8.30
  10   0   3    9.90    8.70
  10   0   3   -1.10    9.70
  10   0   3   12.40    8.20
 -11   0  -3  197.68   18.20
 -11   0  -3  167.18   17.90
 -11   0  -3  161.68   20.80
 -11   0  -3  145.99   15.20
  11   0   3  127.89   17.70
 -12   0  -3   27.50   14.70
 -12   0  -3   66.09   12.20
 -12   0  -3   50.89   10.50
 -12   0  -3   51.79   12.50
  12   0   3   80.29   18.10
  12   0   3   61.59   12.10
  10  -1  -3   39.70   10.60
  10  -1  -3   26.90    8.90
 -10   1   3   19.50   13.00
   9  -1  -3  -27.60   13.40
   9  -1  -3    3.20    7.10
   9  -1  -3  -13.70    7.90
   9  -1  -3   -1.00   10.50
  -9   1   3   10.80   11.80
   8  -1  -3   53.09    7.70
   8  -1  -3   53.99    8.60
  -8   1   3   46.30   11.80
   7  -1  -3   11.20    5.10
   7  -1  -3   -4.10    9.30
   7  -1  -3    7.90    9.80
  -7   1   3   17.00    9.10
   6  -1  -3  701.33   32.30
   6  -1  -3  647.84   31.80
   6  -1  -3  714.23   26.30
  -6   1   3  663.23   30.10
  -6   1   3  725.23   30.70
   5  -1  -3    0.40    3.10
   5  -1  -3    2.30    6.20
   5  -1  -3   -4.70    3.80
   5  -1  -3    4.10    5.10
   5  -1  -3   -4.30    8.70
  -5   1   3  -10.10    6.10
  -5   1   3   -1.50    5.80
   4  -1  -3 1060.99   38.00
   4  -1  -3 1037.30   38.30
   4  -1  -3 1009.80   35.50
   4  -1  -3  999.50   36.50
   4  -1  -3 1050.59   40.40
   4  -1  -3 1003.40   39.80
  -4   1   3 1015.70   38.70
  -4   1   3 1009.10   39.20
  -4   1   3 1067.59   34.80
   3  -1  -3 3324.47  116.89
   3  -1  -3 3485.45  120.59
   3  -1  -3 3531.55  118.79
   3  -1  -3 3474.75  116.89
   3  -1  -3 3621.14  120.59
   3  -1  -3 3604.84  119.89
  -3   1   3 3554.24  119.39
  -3   1   3 3512.65  116.59
  -3   1   3 3569.54  121.89
  -3   1   3 3606.14  120.19
   2  -1  -3 1408.36   48.50
   2  -1  -3 1265.97   47.40
   2  -1  -3 1415.66   49.70
   2  -1  -3 1404.06   50.29
   2  -1  -3 1422.76   49.99
  -2   1   3 1414.26   49.50
  -2   1   3 1388.06   48.90
  -2   1   3 1425.76   47.00
  -2   1   3 1428.96   50.19
   1  -1  -3 9827.62  317.87
   1  -1  -3 9442.66  317.07
  -1   1   3 9511.95  317.07
   0  -1  -3 4168.08  137.89
   0  -1  -3 4112.79  137.39
   0   1   3 4330.37  136.99
   0   1   3 3971.00  137.89
  -1  -1  -3  775.72   27.00
  -1  -1  -3  732.33   26.60
   1   1   3  854.41   27.30
   1   1   3  803.72   27.50
   1   1   3  792.22   27.30
   2   1   3 6516.35  215.78
  -3  -1  -3 5377.36  179.58
  -3  -1  -3 5365.96  177.98
   3   1   3 5216.58  177.98
   3   1   3 5542.35  177.38
   3   1   3 5376.36  179.28
  -4  -1  -3  546.65   20.60
  -4  -1  -3  541.15   22.60
   4   1   3  550.54   20.70
   4   1   3  519.65   20.40
   4   1   3  554.24   19.20
  -5  -1  -3 1231.78   44.30
  -5  -1  -3 1277.87   46.30
   5   1   3 1184.88   44.60
   5   1   3 1277.67   44.50
   5   1   3 1289.87   42.40
  -6  -1  -3  272.17   15.60
  -6  -1  -3  279.47   13.40
   6   1   3  281.37   14.60
   6   1   3  285.17   15.60
   6   1   3  280.27   10.60
   6   1   3  280.47   13.30
  -7  -1  -3  323.77   14.50
  -7  -1  -3  354.76   16.70
  -7  -1  -3  360.46   18.90
   7   1   3  372.36   17.40
   7   1   3  342.97   18.40
   7   1   3  358.46   18.90
   7   1   3  368.46   12.80
  -8  -1  -3   38.60    4.60
  -8  -1  -3   38.10    8.40
  -8  -1  -3   38.50    9.20
  -8  -1  -3   36.50    6.40
   8   1   3   41.60    8.60
   8   1   3   51.79    7.70
   8   1   3   21.30    7.90
  -9  -1  -3   40.30    5.60
  -9  -1  -3   45.20   11.20
  -9  -1  -3   38.20    7.40
  -9  -1  -3   41.30    9.30
  -9  -1  -3   30.80    7.50
   9   1   3   42.90    8.00
   9   1   3   50.29   10.40
   9   1   3   37.00    9.20
 -10  -1  -3   19.60    7.20
 -10  -1  -3   34.00    8.00
 -10  -1  -3   40.00   10.10
  10   1   3   27.90    8.60
  10   1   3   57.19   11.80
 -11  -1  -3   -5.30    9.60
 -11  -1  -3    7.30    7.30
 -11  -1  -3  -16.30   10.00
 -11  -1  -3   -6.60    7.40
  11   1   3    6.10    9.00
  11   1   3   13.70   11.00
 -12  -1  -3   14.60   11.00
 -12  -1  -3   -0.70    9.20
 -12  -1  -3   -0.80   14.20
  12   1   3   -2.00   10.20
  12   1   3  -19.70   17.20
  10  -2  -3   53.99   10.10
  10  -2  -3   31.60   11.50
 -10   2   3   54.19   15.90
   9  -2  -3  100.59   17.80
   9  -2  -3  126.39   13.20
   9  -2  -3   93.89   17.00
  -9   2   3  108.49   16.00
  -9   2   3  102.79   16.30
   8  -2  -3   34.00    6.50
   8  -2  -3   40.60   10.00
  -8   2   3   23.40   11.30
  -8   2   3   42.90   12.30
   7  -2  -3  454.75   21.40
   7  -2  -3  473.35   19.50
   7  -2  -3  428.36   28.40
  -7   2   3  398.86   24.90
  -7   2   3  443.66   23.40
   6  -2  -3  117.39   13.60
   6  -2  -3  116.19   11.70
   6  -2  -3  101.29    9.70
   6  -2  -3  133.09    8.90
  -6   2   3  117.19   14.60
  -6   2   3  134.09   12.00
   5  -2  -3 2402.16   82.49
   5  -2  -3 2605.24   87.39
   5  -2  -3 2450.25   84.29
   5  -2  -3 2507.15   85.49
   5  -2  -3 2515.95   89.29
  -5   2   3 2483.55   82.99
  -5   2   3 2497.35   89.19
  -5   2   3 2588.24   88.59
   4  -2  -3  529.65   21.00
   4  -2  -3  615.94   25.70
   4  -2  -3  585.44   23.70
   4  -2  -3  592.54   21.00
   4  -2  -3  583.14   21.40
   4  -2  -3  565.54   24.10
  -4   2   3  570.74   26.30
  -4   2   3  613.94   20.50
  -4   2   3  587.24   25.00
   3  -2  -3 1563.64   56.69
   3  -2  -3 1601.54   55.59
   3  -2  -3 1597.24   56.69
   3  -2  -3 1531.45   52.99
  -3   2   3 1636.44   53.19
  -3   2   3 1582.24   56.29
  -3   2   3 1564.54   57.69
   2  -2  -3  956.60   33.70
   2  -2  -3  911.31   34.80
   2  -2  -3  909.91   30.80
   2  -2  -3  941.61   34.20
   2  -2  -3  855.41   30.80
  -2   2   3  998.90   32.00
  -2   2   3  914.91   33.90
  -2   2   3  933.01   35.70
   1  -2  -3 3686.33  122.89
   1  -2  -3 3545.85  121.19
   1  -2  -3 3563.54  121.39
   1  -2  -3 3611.04  121.59
  -1   2   3 3686.33  120.09
  -1   2   3 3657.23  123.19
   0  -2  -3    3.80    2.10
   0  -2  -3    2.50    3.70
   0  -2  -3    3.20    1.30
   0  -2  -3    3.50    1.00
   0  -2  -3    0.40    2.50
   0   2   3    3.00    4.30
   0   2   3    5.60    2.10
   0   2   3    2.00    2.00
  -1  -2  -3   66.39    3.70
  -1  -2  -3   62.29    5.50
  -1  -2  -3   60.19    4.90
  -1  -2  -3   62.59    5.40
   1   2   3   63.59    4.40
   1   2   3   63.19    4.80
   1   2   3   68.29    4.10
   1   2   3   65.29    3.70
   1   2   3   62.99    3.50
  -2  -2  -3 1398.26   49.00
  -2  -2  -3 1473.45   50.39
  -2  -2  -3 1463.55   50.89
   2   2   3 1429.76   50.19
   2   2   3 1539.55   49.00
   2   2   3 1416.46   50.69
   2   2   3 1392.66   48.90
  -3  -2  -3   36.50    4.20
  -3  -2  -3   42.00    4.40
   3   2   3   38.90    4.10
   3   2   3   39.30    5.50
   3   2   3   43.10    4.60
  -4  -2  -3 5348.27  176.28
  -4  -2  -3 5122.39  178.18
  -4  -2  -3 5277.97  176.08
   4   2   3 5327.27  176.18
   4   2   3 5542.25  175.08
   4   2   3 5083.19  176.48
   4   2   3 5379.86  178.38
  -5  -2  -3  856.51   31.40
  -5  -2  -3  823.42   31.10
  -5  -2  -3  853.61   33.90
   5   2   3  831.52   30.90
   5   2   3  839.62   33.50
   5   2   3  811.42   31.80
   5   2   3  858.31   29.20
  -6  -2  -3  102.89    8.40
  -6  -2  -3   80.79   10.00
  -6  -2  -3   83.49    8.70
   6   2   3   87.09    5.20
   6   2   3   90.49    8.70
   6   2   3   74.59    9.20
   6   2   3   92.69    8.40
  -7  -2  -3   -7.50    4.10
  -7  -2  -3   -2.00    5.50
   7   2   3    3.00    5.00
   7   2   3   -6.10    5.30
   7   2   3   -2.20    1.90
   7   2   3  -11.60    5.40
  -8  -2  -3  276.87   18.00
  -8  -2  -3  268.67   15.10
   8   2   3  252.87   17.60
   8   2   3  263.17    9.90
   8   2   3  260.37   17.60
   8   2   3  250.97   14.30
  -9  -2  -3  256.17   11.70
  -9  -2  -3  227.28   12.60
  -9  -2  -3  217.88   11.20
  -9  -2  -3  266.47   16.30
  -9  -2  -3  274.17   18.40
   9   2   3  229.18   19.10
   9   2   3  233.68   18.70
   9   2   3  286.47   16.90
 -10  -2  -3   16.60   13.70
 -10  -2  -3   29.70    8.10
 -10  -2  -3   39.70    3.20
 -10  -2  -3   36.70    9.90
  10   2   3   37.90   11.60
  10   2   3   39.20    9.70
  10   2   3   31.50   11.10
 -11  -2  -3   -3.50    7.80
 -11  -2  -3   14.00   10.60
 -11  -2  -3    5.50   12.10
  11   2   3   -7.10   12.70
  11   2   3   23.00   12.60
  11   2   3    8.90    9.10
  11   2   3   31.90   15.40
 -12  -2  -3   20.50   15.10
  12   2   3    4.10   19.50
  10  -3  -3   75.99   10.50
 -10   3   3   88.49   17.70
 -10   3   3   52.99   17.60
   9  -3  -3  182.98   14.60
   9  -3  -3  126.39   18.20
   9  -3  -3  206.28   18.40
  -9   3   3  150.28   18.10
  -9   3   3  155.48   19.80
   8  -3  -3   -0.90    6.50
   8  -3  -3   -1.60    5.30
  -8   3   3   -4.60   10.50
  -8   3   3   -0.50   12.40
   7  -3  -3   37.80    6.80
   7  -3  -3   27.60    6.80
  -7   3   3   40.20   10.20
  -7   3   3   35.10   11.50
   6  -3  -3  468.55   21.90
   6  -3  -3  419.96   23.60
   6  -3  -3  463.25   18.80
   6  -3  -3  404.16   19.20
  -6   3   3  445.06   22.50
  -6   3   3  460.25   15.80
  -6   3   3  464.35   26.00
   5  -3  -3   41.30    4.90
   5  -3  -3   46.50    5.80
   5  -3  -3   38.50    7.80
   5  -3  -3   35.20    3.70
   5  -3  -3   38.80    6.60
  -5   3   3   39.70   10.00
  -5   3   3   49.00    3.90
  -5   3   3   45.40    8.60
   4  -3  -3  411.36   16.40
   4  -3  -3  437.76   19.20
   4  -3  -3  440.16   19.90
   4  -3  -3  421.86   16.50
  -4   3   3  417.86   22.10
  -4   3   3  432.56   19.90
  -4   3   3  452.85   16.00
   3  -3  -3 1051.29   37.40
   3  -3  -3 1101.29   47.70
   3  -3  -3 1026.30   37.30
   3  -3  -3 1118.99   40.60
   3  -3  -3 1119.79   40.20
  -3   3   3 1133.89   37.70
  -3   3   3 1116.99   41.10
  -3   3   3 1084.59   42.60
   2  -3  -3  453.65   19.40
   2  -3  -3  474.65   20.40
   2  -3  -3  449.26   16.40
   2  -3  -3  467.35   18.80
  -2   3   3  452.05   21.60
  -2   3   3  482.45   17.20
  -2   3   3  440.76   19.10
   1  -3  -3 1223.78   42.40
   1  -3  -3 1271.17   44.90
   1  -3  -3 1272.67   44.70
   1  -3  -3 1273.17   46.10
  -1   3   3 1231.58   43.90
  -1   3   3 1301.27   44.60
  -1   3   3 1249.47   46.70
   0  -3  -3 4039.40  135.59
   0  -3  -3 3833.92  133.39
   0  -3  -3 4159.38  136.59
   0  -3  -3 4012.30  134.29
   0   3   3 4002.70  133.49
   0   3   3 4168.08  137.09
   0   3   3 4044.20  135.19
  -1  -3  -3  172.18   10.20
  -1  -3  -3  181.28    6.60
  -1  -3  -3  175.78   10.10
  -1  -3  -3  172.28    9.20
  -1  -3  -3  176.08    7.70
   1   3   3  187.08   11.00
   1   3   3  179.78    8.60
   1   3   3  168.38    9.10
   1   3   3  181.88    7.70
  -2  -3  -3  418.36   17.40
  -2  -3  -3  390.26   16.90
  -2  -3  -3  410.36   15.70
  -2  -3  -3  388.76   18.20
   2   3   3  402.26   17.90
   2   3   3  414.16   15.60
   2   3   3  417.46   17.00
   2   3   3  384.66   15.90
   2   3   3  426.46   17.50
  -3  -3  -3  197.28   10.20
  -3  -3  -3  207.48   10.30
  -3  -3  -3  216.98    9.90
  -3  -3  -3  202.48   11.70
   3   3   3  191.08   12.20
   3   3   3  200.38    9.80
   3   3   3  198.58   11.20
  -4  -3  -3  475.05   18.80
  -4  -3  -3  492.65   21.10
  -4  -3  -3  456.75   18.70
  -4  -3  -3  464.25   19.40
   4   3   3  487.35   19.10
   4   3   3  450.05   21.70
   4   3   3  490.55   17.80
   4   3   3  449.66   20.50
  -5  -3  -3 5903.71  195.08
  -5  -3  -3 5673.73  193.38
  -5  -3  -3 5999.10  194.68
   5   3   3 5601.24  194.28
   5   3   3 5816.02  197.28
   5   3   3 5970.10  192.78
  -6  -3  -3  154.68   10.30
  -6  -3  -3  167.98   11.60
  -6  -3  -3  142.19   13.90
  -6  -3  -3  135.19    7.70
   6   3   3  146.19   11.30
   6   3   3  152.58    7.70
   6   3   3  166.38   11.00
  -7  -3  -3  420.26   19.90
  -7  -3  -3  413.66   16.30
  -7  -3  -3  439.26   21.40
  -7  -3  -3  471.65   24.00
   7   3   3  481.35   20.70
   7   3   3  431.56   23.20
   7   3   3  460.55   16.80
   7   3   3  435.46   22.50
  -8  -3  -3  312.47   20.30
  -8  -3  -3  405.16   22.40
  -8  -3  -3  380.36   20.60
   8   3   3  331.17   21.00
   8   3   3  374.66   19.10
   8   3   3  396.46   22.30
  -9  -3  -3   19.10    7.20
  -9  -3  -3   21.20   10.20
  -9  -3  -3   38.50    9.80
   9   3   3   33.30   10.20
   9   3   3   16.70    2.50
   9   3   3   15.70    8.80
   9   3   3   34.90    8.50
   9   3   3   35.20    9.60
 -10  -3  -3  147.19   18.40
 -10  -3  -3  107.89   14.20
 -10  -3  -3  113.09    8.70
 -10  -3  -3  106.99    7.50
 -10  -3  -3  162.78   20.10
  10   3   3  111.59   15.00
  10   3   3   87.59   14.90
 -11  -3  -3   38.30    9.50
 -11  -3  -3   10.10   13.30
 -11  -3  -3    2.50   10.50
  11   3   3   33.00   14.30
  11   3   3   17.50    9.90
  11   3   3   15.30   14.80
  11   3   3   -3.90   23.90
  10  -4  -3   13.40    8.70
 -10   4   3   13.00   17.20
 -10   4   3   20.00   12.10
   9  -4  -3   28.60    8.50
   9  -4  -3   24.10   16.00
   9  -4  -3   29.50    9.40
  -9   4   3   32.60   13.30
  -9   4   3   19.60   15.20
   8  -4  -3    2.30    6.10
  -8   4   3    4.00   12.50
   7  -4  -3  125.79   11.30
   7  -4  -3  146.89   11.20
  -7   4   3  134.99   17.40
  -7   4   3  127.09    5.90
  -7   4   3  126.39   15.20
   6  -4  -3  173.88   10.80
   6  -4  -3  192.48   14.40
   6  -4  -3  172.78    7.70
   6  -4  -3  164.28   12.00
   6  -4  -3  196.48   15.60
   6  -4  -3  174.58   11.20
  -6   4   3  174.88   14.50
  -6   4   3  185.68   18.70
  -6   4   3  166.58    8.10
   5  -4  -3 1041.90   37.80
   5  -4  -3 1053.19   38.00
   5  -4  -3  938.51   36.80
   5  -4  -3 1135.09   42.10
  -5   4   3 1077.89   44.50
  -5   4   3 1079.49   37.10
  -5   4   3 1045.50   41.70
   4  -4  -3 1005.60   38.00
   4  -4  -3 1018.00   39.30
   4  -4  -3  981.20   35.70
   4  -4  -3  990.00   35.30
  -4   4   3  980.10   39.40
  -4   4   3 1025.70   34.90
  -4   4   3  978.30   41.30
   3  -4  -3 1320.67   47.10
   3  -4  -3 1412.46   50.99
   3  -4  -3 1331.57   46.70
   3  -4  -3 1354.66   50.19
   3  -4  -3 1351.16   49.20
  -3   4   3 1333.07   49.90
  -3   4   3 1351.06   52.39
  -3   4   3 1430.16   46.90
   2  -4  -3 5061.99  169.78
   2  -4  -3 5019.10  170.48
   2  -4  -3 4859.01  167.18
   2  -4  -3 5067.49  168.98
   2  -4  -3 4899.51  166.68
  -2   4   3 5113.99  166.98
  -2   4   3 5217.58  171.88
   1  -4  -3 3515.85  121.79
   1  -4  -3 3698.53  123.39
   1  -4  -3 3474.15  120.59
   1  -4  -3 3566.94  119.89
   1  -4  -3 3536.35  122.59
  -1   4   3 3743.53  120.29
  -1   4   3 3700.33  124.39
  -1   4   3 3681.63  122.19
  -1   4   3 3524.35  119.49
   0  -4  -3 2097.89   70.69
   0  -4  -3 2014.00   71.99
   0  -4  -3 2001.70   69.49
   0  -4  -3 2102.19   72.39
   0   4   3 2048.30   73.09
   0   4   3 2024.80   69.09
   0   4   3 1967.50   69.69
   0   4   3 2116.69   71.69
   0   4   3 2155.18   69.79
  -1  -4  -3  877.11   33.90
  -1  -4  -3  864.41   34.70
  -1  -4  -3  905.71   32.10
  -1  -4  -3  908.51   33.70
   1   4   3  979.20   32.20
   1   4   3  883.91   34.70
   1   4   3  895.51   33.00
   1   4   3  910.71   31.90
   1   4   3  899.61   34.20
  -2  -4  -3 2255.67   76.29
  -2  -4  -3 2091.79   77.19
  -2  -4  -3 2134.19   75.39
  -2  -4  -3 2116.89   74.09
   2   4   3 2205.78   76.09
   2   4   3 2220.18   77.09
   2   4   3 2251.27   73.79
   2   4   3 2141.29   73.99
   2   4   3 2207.88   75.79
  -3  -4  -3    9.00    3.70
  -3  -4  -3   10.30    2.90
  -3  -4  -3    9.20    5.50
  -3  -4  -3   12.80    5.50
   3   4   3   10.90    3.90
   3   4   3   10.20    3.70
   3   4   3   14.60    4.60
   3   4   3    4.00    5.60
  -4  -4  -3 3788.42  126.99
  -4  -4  -3 3642.14  126.19
  -4  -4  -3 3828.32  128.09
  -4  -4  -3 3921.71  129.49
   4   4   3 3876.01  125.69
   4   4   3 3702.43  126.69
   4   4   3 3709.53  131.09
   4   4   3 3777.72  129.49
   4   4   3 3632.24  125.49
  -5  -4  -3  635.04   25.50
  -5  -4  -3  660.23   28.30
  -5  -4  -3  622.54   23.80
  -5  -4  -3  667.93   27.20
   5   4   3  628.34   28.00
   5   4   3  684.43   26.10
   5   4   3  631.04   30.70
   5   4   3  680.23   24.00
   5   4   3  630.34   25.00
  -6  -4  -3  201.18   13.50
  -6  -4  -3  192.48   12.00
  -6  -4  -3  166.28    7.70
   6   4   3  156.98   16.60
   6   4   3  202.28   12.60
   6   4   3  187.18    9.40
   6   4   3  190.28   11.60
  -7  -4  -3  543.75   27.80
  -7  -4  -3  539.45   26.10
  -7  -4  -3  533.25   25.80
   7   4   3  560.64   27.80
   7   4   3  533.65   24.60
   7   4   3  567.64   24.30
   7   4   3  565.34   20.90
  -8  -4  -3   28.70    6.50
  -8  -4  -3   36.50   10.20
  -8  -4  -3   34.30   10.70
  -8  -4  -3   43.30    7.90
   8   4   3   39.70    8.50
   8   4   3   19.90    9.50
   8   4   3   38.50    4.60
   8   4   3   42.80    9.70
  -9  -4  -3    0.60    7.10
  -9  -4  -3  -11.20    9.40
  -9  -4  -3   -2.20    4.50
  -9  -4  -3   -1.30    9.10
   9   4   3    3.60    3.20
   9   4   3   -4.20    7.60
   9   4   3  -15.10    8.10
   9   4   3  -22.80   13.30
 -10  -4  -3   75.19   10.80
 -10  -4  -3  102.49    8.90
 -10  -4  -3   87.99   14.40
 -10  -4  -3   93.09   14.90
 -10  -4  -3   93.09   15.30
  10   4   3   85.99   11.70
  10   4   3   68.59   13.40
  10   4   3   81.99    4.80
  10   4   3   72.89   14.40
 -11  -4  -3   12.20   25.60
 -11  -4  -3   27.60    4.50
 -11  -4  -3   33.90    5.70
 -11  -4  -3   31.10   14.60
  11   4   3   54.09   15.40
  11   4   3   37.60   10.90
  10  -5  -3   24.60   10.60
  10  -5  -3   26.10   12.70
 -10   5   3   39.40   20.10
 -10   5   3   19.00   16.70
   9  -5  -3  -20.20   18.20
   9  -5  -3   15.70    8.80
  -9   5   3   16.80   13.00
  -9   5   3   13.60   16.90
   8  -5  -3  237.28   16.20
   8  -5  -3  224.28   16.60
   8  -5  -3  256.97   19.80
   8  -5  -3  253.67   22.40
  -8   5   3  222.58    9.00
  -8   5   3  276.67   28.20
  -8   5   3  237.08   23.20
   7  -5  -3   -5.60    9.90
   7  -5  -3   -0.30    1.80
   7  -5  -3   -4.70    5.10
  -7   5   3   -5.10   12.10
  -7   5   3  -16.30    9.50
   6  -5  -3  288.57   12.70
   6  -5  -3  287.07   14.80
   6  -5  -3  314.47   17.70
   6  -5  -3  277.27   20.00
   6  -5  -3  313.27   20.20
   6  -5  -3  297.67   15.80
  -6   5   3  301.47   12.70
  -6   5   3  279.27   20.70
  -6   5   3  317.27   23.20
   5  -5  -3  379.86   16.60
   5  -5  -3  353.46   19.20
   5  -5  -3  401.06   17.90
   5  -5  -3  341.47   15.90
   5  -5  -3  397.36   21.80
  -5   5   3  399.66   15.50
  -5   5   3  368.26   22.00
  -5   5   3  371.46   23.90
   4  -5  -3  141.19   13.40
   4  -5  -3  138.99   11.30
   4  -5  -3  140.89    9.90
   4  -5  -3  124.49    8.90
   4  -5  -3  129.89    8.20
  -4   5   3  124.39   11.50
  -4   5   3  139.69   16.10
  -4   5   3  123.19    6.40
  -4   5   3  133.89    5.60
  -4   5   3  145.89    8.00
   3  -5  -3 1382.36   49.40
   3  -5  -3 1347.47   46.90
   3  -5  -3 1326.27   47.70
   3  -5  -3 1377.66   50.59
  -3   5   3 1379.86   46.90
  -3   5   3 1295.57   45.50
  -3   5   3 1285.07   45.40
  -3   5   3 1368.96   52.69
   2  -5  -3  210.38   10.90
   2  -5  -3  175.98   12.00
   2  -5  -3  203.08   11.90
   2  -5  -3  209.48    9.80
  -2   5   3  194.58    8.90
  -2   5   3  194.88    9.80
  -2   5   3  193.78   12.30
  -2   5   3  205.18   14.30
  -2   5   3  202.38    8.80
   1  -5  -3 4443.36  151.58
   1  -5  -3 4594.04  154.88
   1  -5  -3 4552.84  153.48
   1  -5  -3 4350.16  152.68
   1  -5  -3 4358.86  154.58
  -1   5   3 4664.13  154.18
  -1   5   3 4868.91  156.68
  -1   5   3 4688.23  151.78
  -1   5   3 4502.65  151.08
  -1   5   3 4486.65  151.48
   0  -5  -3  133.49    8.10
   0  -5  -3  150.58   10.10
   0  -5  -3  157.98   11.00
   0  -5  -3  125.29   10.30
   0   5   3  142.69    8.30
   0   5   3  147.19   13.10
   0   5   3  141.59    8.70
   0   5   3  139.29    9.70
   0   5   3  149.99    8.00
  -1  -5  -3  957.80   38.70
  -1  -5  -3  988.20   37.30
  -1  -5  -3  980.30   37.10
  -1  -5  -3  966.80   35.20
   1   5   3  998.80   35.10
   1   5   3 1000.30   38.30
   1   5   3  965.60   36.20
   1   5   3  977.80   34.70
   1   5   3  941.41   37.50
  -2  -5  -3  344.17   12.90
  -2  -5  -3  369.36   17.30
  -2  -5  -3  356.76   16.30
  -2  -5  -3  321.37   19.10
  -2  -5  -3  337.67   15.30
   2   5   3  383.96   17.30
   2   5   3  365.86   17.80
   2   5   3  341.87   17.70
   2   5   3  362.56   14.90
   2   5   3  358.46   15.50
  -3  -5  -3 2234.68   78.89
  -3  -5  -3 2140.89   76.29
  -3  -5  -3 2200.68   76.29
  -3  -5  -3 2183.48   80.59
   3   5   3 2241.28   77.49
   3   5   3 2232.78   78.59
   3   5   3 2275.27   75.49
   3   5   3 2133.39   79.69
   3   5   3 2251.17   76.29
  -4  -5  -3   12.30    4.50
  -4  -5  -3    0.90    6.40
  -4  -5  -3   14.60    6.30
  -4  -5  -3    9.60    3.70
   4   5   3   12.60    5.10
   4   5   3    9.40    4.00
   4   5   3   15.70    5.80
   4   5   3    5.80    5.80
  -5  -5  -3  394.36   18.90
  -5  -5  -3  431.46   21.60
  -5  -5  -3  415.46   21.70
   5   5   3  428.56   21.60
   5   5   3  389.26   17.10
   5   5   3  429.16   17.10
   5   5   3  382.86   22.40
   5   5   3  443.96   19.40
  -6  -5  -3  686.03   29.20
  -6  -5  -3  795.32   33.00
  -6  -5  -3  733.33   31.90
   6   5   3  681.93   34.40
   6   5   3  729.03   33.40
   6   5   3  785.82   30.10
   6   5   3  725.63   27.30
   6   5   3  726.23   28.90
  -7  -5  -3   54.79    8.50
  -7  -5  -3   76.99    9.40
  -7  -5  -3   60.29   11.10
   7   5   3   58.09    6.90
   7   5   3   75.69   11.20
   7   5   3   71.89   14.20
   7   5   3   64.99    8.90
   7   5   3   80.99    9.30
  -8  -5  -3   -6.40    5.40
  -8  -5  -3    5.90    9.70
  -8  -5  -3    4.00    6.70
  -8  -5  -3    8.20   11.10
   8   5   3    4.20    8.40
   8   5   3    6.60    7.70
   8   5   3    7.40    4.00
   8   5   3   16.00    7.80
  -9  -5  -3   61.29   13.90
  -9  -5  -3   67.39    9.90
  -9  -5  -3   58.39   12.60
   9   5   3   51.19    5.90
   9   5   3   58.89   11.30
   9   5   3   39.90   11.60
   9   5   3   57.39   14.50
 -10  -5  -3   82.99   15.40
 -10  -5  -3   72.59   10.40
 -10  -5  -3   72.39   14.30
  10   5   3   93.69   15.70
  10   5   3   56.29   17.00
  10   5   3   69.79   12.00
  10   5   3   92.69    6.60
  10   5   3   84.49   23.20
 -11  -5  -3   18.40   13.60
 -11  -5  -3   11.30   10.20
 -11  -5  -3   13.90   13.90
 -11  -5  -3    5.00    5.80
 -11  -5  -3    2.40   13.50
  11   5   3   22.80   10.80
  11   5   3    6.90   18.70
   9  -6  -3  119.59   16.40
   9  -6  -3  158.38   18.40
   9  -6  -3  115.39   19.10
  -9   6   3  102.39   17.50
  -9   6   3  160.98   25.60
   8  -6  -3   22.90   12.30
   8  -6  -3   36.70    7.60
   8  -6  -3   31.70   13.80
   8  -6  -3   25.70    2.60
   8  -6  -3   33.50   10.50
   8  -6  -3   49.20    9.50
  -8   6   3   48.00   17.50
  -8   6   3   33.50   11.60
  -8   6   3   25.60    4.40
   7  -6  -3  153.58   18.90
   7  -6  -3  144.99    8.20
   7  -6  -3  158.28   14.00
   7  -6  -3  120.89   11.70
  -7   6   3  142.39   20.20
  -7   6   3  178.78   20.80
  -7   6   3  145.19    8.70
   6  -6  -3  107.69   13.20
   6  -6  -3  107.99    8.30
   6  -6  -3  137.79   14.10
   6  -6  -3  122.79   10.30
   6  -6  -3  125.09   12.40
  -6   6   3  125.79   16.60
  -6   6   3  102.09   14.00
  -6   6   3  116.59    8.20
   5  -6  -3   13.20    4.70
   5  -6  -3   21.40    4.80
   5  -6  -3   15.70    9.60
   5  -6  -3   23.00    6.90
   5  -6  -3   22.90    6.30
  -5   6   3   13.60    2.20
  -5   6   3   16.60    3.10
  -5   6   3   14.50    9.60
  -5   6   3   18.90    4.70
  -5   6   3   21.40    9.40
   4  -6  -3  679.23   28.60
   4  -6  -3  728.63   29.10
   4  -6  -3  755.52   32.90
   4  -6  -3  732.63   27.80
  -4   6   3  738.53   26.00
  -4   6   3  687.53   35.40
  -4   6   3  728.23   27.30
   3  -6  -3  289.47   13.20
   3  -6  -3  274.27   14.70
   3  -6  -3  241.18   14.10
   3  -6  -3  285.57   15.60
   3  -6  -3  298.07   18.30
  -3   6   3  296.57   12.40
  -3   6   3  281.17   13.30
  -3   6   3  277.77   11.80
  -3   6   3  287.87   18.90
   2  -6  -3  940.01   36.00
   2  -6  -3  937.61   34.30
   2  -6  -3  894.41   37.60
   2  -6  -3  938.81   35.80
  -2   6   3  881.41   39.10
  -2   6   3  941.11   34.20
  -2   6   3  954.50   33.60
  -2   6   3  940.41   33.60
  -2   6   3  983.00   36.90
   1  -6  -3    5.70    3.50
   1  -6  -3    5.80    7.00
   1  -6  -3   12.70    5.20
   1  -6  -3   10.50    4.70
  -1   6   3   11.20    4.30
  -1   6   3   15.90    8.10
  -1   6   3    8.10    3.20
  -1   6   3    7.80    3.80
  -1   6   3    8.60    5.90
   0  -6  -3  665.13   27.90
   0  -6  -3  626.04   29.40
   0  -6  -3  662.73   25.70
   0   6   3  675.43   26.40
   0   6   3  685.53   25.60
   0   6   3  652.13   29.20
   0   6   3  652.13   27.90
   0   6   3  700.83   25.60
  -1  -6  -3 3101.99  111.69
  -1  -6  -3 3150.88  110.09
  -1  -6  -3 3169.58  107.79
   1   6   3 3239.88  110.99
   1   6   3 3178.08  110.99
   1   6   3 3165.78  107.29
   1   6   3 3162.58  107.49
   1   6   3 3209.98  109.19
  -2  -6  -3 3543.05  120.39
  -2  -6  -3 3331.67  121.49
  -2  -6  -3 3403.86  117.49
  -2  -6  -3 3278.87  114.99
   2   6   3 3501.25  121.09
   2   6   3 3487.35  119.99
   2   6   3 3634.44  119.69
   2   6   3 3497.85  116.89
   2   6   3 3477.75  117.39
  -3  -6  -3  458.85   22.80
  -3  -6  -3  412.06   23.10
  -3  -6  -3  431.96   19.60
   3   6   3  471.65   20.00
   3   6   3  438.56   21.00
   3   6   3  427.86   20.90
   3   6   3  451.75   18.50
   3   6   3  436.46   23.40
  -4  -6  -3 1118.19   44.20
  -4  -6  -3 1069.99   40.90
   4   6   3 1065.29   39.20
   4   6   3 1043.20   44.80
   4   6   3 1091.89   43.70
   4   6   3 1062.29   41.10
   4   6   3 1150.88   41.10
  -5  -6  -3   63.99   10.30
  -5  -6  -3   62.69    8.80
  -5  -6  -3   53.49   10.40
   5   6   3   72.49    9.10
   5   6   3   57.69    6.80
   5   6   3   57.89    8.20
   5   6   3   50.89   11.00
  -6  -6  -3  136.69   15.00
  -6  -6  -3  154.98   15.60
  -6  -6  -3  153.18   12.40
  -6  -6  -3  164.78   12.70
   6   6   3  134.39   10.50
   6   6   3  147.49   14.70
  -7  -6  -3  656.63   31.60
  -7  -6  -3  670.93   31.10
  -7  -6  -3  650.03   28.50
  -7  -6  -3  581.84   28.30
   7   6   3  597.64   27.00
   7   6   3  632.84   25.30
   7   6   3  708.43   29.30
  -8  -6  -3   28.00    7.50
  -8  -6  -3   26.90   12.70
  -8  -6  -3   28.70   11.90
  -8  -6  -3   17.60    8.20
   8   6   3   22.40    8.10
   8   6   3   28.00    9.10
   8   6   3   28.20    5.80
   8   6   3   34.20   10.20
  -9  -6  -3  133.79   17.40
  -9  -6  -3  164.18   22.50
   9   6   3  146.09   17.20
   9   6   3  142.99   16.20
   9   6   3  137.29   20.50
   9   6   3  149.39    9.80
   9   6   3  130.69   17.40
 -10  -6  -3   28.10   14.40
 -10  -6  -3   13.20   13.30
 -10  -6  -3   22.70    8.00
 -10  -6  -3    1.90    9.80
  10   6   3   21.90   10.40
  10   6   3   11.00   12.70
  10   6   3   20.10    5.10
   9  -7  -3  184.18   26.40
   9  -7  -3  171.18   19.20
   9  -7  -3  120.49   15.40
  -9   7   3  167.68   26.70
  -9   7   3  196.88   26.60
   8  -7  -3   65.39   16.70
   8  -7  -3  105.19   13.20
   8  -7  -3   83.59   13.10
   8  -7  -3  116.49   17.30
   8  -7  -3  107.79    7.00
   8  -7  -3  120.59   15.90
  -8   7   3  145.49   18.60
  -8   7   3  118.09    8.60
   7  -7  -3  261.97   16.20
   7  -7  -3  264.17   23.60
   7  -7  -3  287.97   18.60
   7  -7  -3  259.37   13.40
   7  -7  -3  281.97   20.20
  -7   7   3  320.67   30.10
  -7   7   3  268.77   28.60
  -7   7   3  266.57   13.30
   6  -7  -3   -2.20    6.80
   6  -7  -3    5.80    8.40
   6  -7  -3    0.80    4.10
   6  -7  -3   -6.60    6.70
   6  -7  -3    0.90    5.40
  -6   7   3    1.80    2.00
  -6   7   3  -28.80   12.50
  -6   7   3    0.40    3.20
  -6   7   3   -8.60    4.20
   5  -7  -3  670.03   29.80
   5  -7  -3  718.33   34.40
   5  -7  -3  691.83   29.80
   5  -7  -3  707.53   28.60
   5  -7  -3  681.13   29.90
  -5   7   3  675.63   25.10
  -5   7   3  701.23   37.70
  -5   7   3  701.93   27.20
  -5   7   3  709.03   25.70
   4  -7  -3   22.20    6.70
   4  -7  -3   23.10    6.80
   4  -7  -3   22.50    5.50
   4  -7  -3   30.90   10.50
   4  -7  -3   23.50    6.20
  -4   7   3   21.80    5.30
  -4   7   3   14.70    4.50
  -4   7   3   37.60   13.10
  -4   7   3   18.40    3.80
   3  -7  -3  879.51   34.40
   3  -7  -3  864.21   32.70
   3  -7  -3  794.92   34.10
   3  -7  -3  846.72   34.50
   3  -7  -3  847.52   37.60
  -3   7   3  858.01   32.30
  -3   7   3  834.12   40.10
  -3   7   3  904.11   35.70
  -3   7   3  864.71   31.40
  -3   7   3  868.51   31.60
   2  -7  -3    2.30    4.60
   2  -7  -3    7.50    6.10
   2  -7  -3    6.90    8.40
   2  -7  -3   -6.10    5.40
   2  -7  -3    5.40    4.10
  -2   7   3    6.70    4.10
  -2   7   3    9.90    4.00
  -2   7   3    4.50    6.20
  -2   7   3   -6.30    9.20
  -2   7   3    5.10    4.70
   1  -7  -3  659.13   27.30
   1  -7  -3  656.63   28.30
   1  -7  -3  645.14   30.60
   1  -7  -3  586.04   35.00
   1  -7  -3  635.04   25.70
  -1   7   3  658.73   28.10
  -1   7   3  642.94   25.60
  -1   7   3  659.33   31.80
  -1   7   3  646.64   26.00
  -1   7   3  649.24   25.30
   0  -7  -3  184.08   14.50
   0  -7  -3  193.08   11.50
   0  -7  -3  199.18   14.40
   0   7   3  209.38   17.10
   0   7   3  185.08   12.30
   0   7   3  197.98   13.20
   0   7   3  183.08   11.30
  -1  -7  -3  718.73   33.80
  -1  -7  -3  790.22   30.30
  -1  -7  -3  755.92   33.10
   1   7   3  762.82   34.00
   1   7   3  774.12   30.00
   1   7   3  765.22   31.40
   1   7   3  797.62   33.70
  -2  -7  -3 1658.23   61.49
  -2  -7  -3 1579.04   55.99
  -2  -7  -3 1547.25   62.89
  -2  -7  -3 1636.14   58.69
   2   7   3 1617.24   57.59
   2   7   3 1699.73   58.69
   2   7   3 1710.93   61.69
   2   7   3 1607.84   62.09
   2   7   3 1654.23   60.59
  -3  -7  -3  327.97   20.50
  -3  -7  -3  289.27   18.30
  -3  -7  -3  333.87   14.30
  -3  -7  -3  344.17   23.50
  -3  -7  -3  347.67   17.20
   3   7   3  332.57   15.90
   3   7   3  364.76   20.00
   3   7   3  322.07   18.20
   3   7   3  320.87   19.70
   3   7   3  368.36   17.70
  -4  -7  -3  463.65   21.60
  -4  -7  -3  456.45   24.90
   4   7   3  441.66   19.70
   4   7   3  469.25   24.50
   4   7   3  488.25   22.80
   4   7   3  465.95   21.80
   4   7   3  433.76   26.00
  -5  -7  -3   63.19   11.40
  -5  -7  -3   43.00   10.30
  -5  -7  -3   53.69    7.90
  -5  -7  -3   57.99   10.60
   5   7   3   59.59   11.30
   5   7   3   56.29    7.60
   5   7   3   85.89   11.70
   5   7   3   57.29   10.50
  -6  -7  -3  182.58   18.70
  -6  -7  -3  226.18   15.50
  -6  -7  -3  217.68   19.70
  -6  -7  -3  217.38   18.60
   6   7   3  231.68   16.20
   6   7   3  208.18   13.10
  -7  -7  -3   45.80    9.50
  -7  -7  -3   36.70    8.40
  -7  -7  -3   37.30   11.60
  -7  -7  -3   45.80   11.00
   7   7   3   42.50    8.30
   7   7   3   51.89    8.00
  -8  -7  -3   13.30   12.50
  -8  -7  -3    3.50    7.70
   8   7   3    6.70    8.90
   8   7   3    8.10    5.50
   8   7   3   -5.00    7.30
   8   7   3   17.60   10.90
  -9  -7  -3   42.80   15.40
  -9  -7  -3   34.70    9.30
  -9  -7  -3   27.90    9.80
  -9  -7  -3   18.60   16.60
   9   7   3   30.90    6.30
   9   7   3   36.30   22.60
   9   7   3   18.10   10.10
   9   7   3   49.90   22.20
   9   7   3   23.30   10.90
 -10  -7  -3   13.40    9.30
 -10  -7  -3    3.50   10.80
 -10  -7  -3   12.70   14.80
 -10  -7  -3    8.20   14.50
  10   7   3   10.60   11.40
  10   7   3    9.20    5.80
   8  -8  -3  248.48   21.20
   8  -8  -3  193.38   18.10
   8  -8  -3  218.28   12.00
   8  -8  -3  220.98   26.00
  -8   8   3  204.08   12.10
  -8   8   3  202.38   27.30
   7  -8  -3   15.80    5.60
   7  -8  -3    7.60    6.90
   7  -8  -3  -14.30    6.80
   7  -8  -3   -8.90   12.40
   7  -8  -3   -9.40    7.90
  -7   8   3    1.10   12.80
  -7   8   3    1.90    5.00
   6  -8  -3  591.94   29.70
   6  -8  -3  629.74   26.00
   6  -8  -3  579.64   26.90
  -6   8   3  617.94   25.10
  -6   8   3  580.44   35.60
   5  -8  -3   -4.10    5.80
   5  -8  -3    8.40   10.70
   5  -8  -3    6.30    7.60
   5  -8  -3    9.40    5.70
   5  -8  -3    3.70    7.60
  -5   8   3   17.00   14.00
  -5   8   3    2.20    4.80
  -5   8   3    0.50    5.10
  -5   8   3    1.80    3.40
   4  -8  -3  453.75   27.00
   4  -8  -3  430.36   22.30
   4  -8  -3  429.66   21.50
   4  -8  -3  449.46   23.80
   4  -8  -3  440.96   20.80
  -4   8   3  435.66   19.70
  -4   8   3  437.26   18.30
  -4   8   3  441.86   30.20
  -4   8   3  430.16   19.10
   3  -8  -3  168.48   14.70
   3  -8  -3  168.88   13.20
   3  -8  -3  150.98   13.50
   3  -8  -3  159.58   15.30
  -3   8   3  154.98   20.20
  -3   8   3  162.28   11.50
  -3   8   3  174.48   11.40
  -3   8   3  167.78   10.50
  -3   8   3  175.38   14.90
   2  -8  -3   15.30    7.30
   2  -8  -3    9.20    7.00
   2  -8  -3   18.50    5.70
   2  -8  -3   17.60    8.30
   2  -8  -3   13.90    5.80
  -2   8   3    7.30    8.90
  -2   8   3   10.10    6.90
  -2   8   3   16.60    5.20
  -2   8   3    6.90    5.80
  -2   8   3    9.00    5.20
   1  -8  -3  242.98   19.90
   1  -8  -3  210.98   16.40
   1  -8  -3  248.98   17.20
   1  -8  -3  256.07   14.30
   1  -8  -3  276.37   15.70
  -1   8   3  241.48   15.80
  -1   8   3  258.37   14.10
  -1   8   3  275.67   14.60
  -1   8   3  267.57   21.40
   0  -8  -3  606.24   29.10
   0  -8  -3  585.84   27.70
   0  -8  -3  621.54   31.90
   0   8   3  615.94   30.10
   0   8   3  623.84   30.00
   0   8   3  632.44   25.80
   0   8   3  645.14   27.10
  -1  -8  -3 1645.04   66.59
  -1  -8  -3 1701.93   64.49
  -1  -8  -3 1488.85   63.49
   1   8   3 1742.13   60.89
   1   8   3 1758.52   65.59
   1   8   3 1725.13   65.09
   1   8   3 1775.42   62.89
  -2  -8  -3  188.08   12.90
  -2  -8  -3  137.49   14.30
  -2  -8  -3  167.68   16.40
  -2  -8  -3  210.98   16.80
  -2  -8  -3  181.68   10.50
   2   8   3  180.18   14.40
   2   8   3  184.88   17.60
   2   8   3  182.78   12.00
   2   8   3  154.28   16.00
  -3  -8  -3  255.47   22.90
  -3  -8  -3  268.47   15.00
  -3  -8  -3  286.17   13.50
  -3  -8  -3  245.38   17.80
  -3  -8  -3  274.07   18.40
   3   8   3  300.97   18.70
   3   8   3  267.37   18.60
   3   8   3  302.67   17.00
   3   8   3  272.67   14.90
   3   8   3  259.27   18.20
  -4  -8  -3  164.98   16.90
  -4  -8  -3  141.99   14.70
  -4  -8  -3  143.49   11.50
   4   8   3  159.68   11.50
   4   8   3  161.88   15.90
   4   8   3  163.78   15.60
   4   8   3  178.08   14.60
   4   8   3  157.18   15.40
  -5  -8  -3  298.37   18.80
  -5  -8  -3  302.37   20.20
  -5  -8  -3  333.27   21.60
  -5  -8  -3  337.07   23.20
   5   8   3  330.17   16.90
   5   8   3  333.17   23.50
   5   8   3  331.07   19.50
   5   8   3  370.16   20.30
  -6  -8  -3   33.40   12.40
  -6  -8  -3   45.50   12.10
  -6  -8  -3   30.40    8.60
  -6  -8  -3   28.70    9.40
   6   8   3   38.10    7.70
   6   8   3   44.20   10.10
  -7  -8  -3  597.94   32.90
  -7  -8  -3  617.04   32.50
  -7  -8  -3  549.85   29.00
   7   8   3  586.04   25.00
   7   8   3  515.05   31.10
  -8  -8  -3   36.30   15.30
  -8  -8  -3   61.19   11.70
  -8  -8  -3   28.20    9.50
   8   8   3   37.90    7.60
   8   8   3   10.90   11.70
   8   8   3   42.90    9.30
   8   8   3   46.10   18.50
  -9  -8  -3   31.60   11.10
  -9  -8  -3   22.00   15.30
  -9  -8  -3    0.20   13.80
   9   8   3   12.60    6.30
   8  -9  -3   32.40   10.90
   8  -9  -3   18.00   11.90
   8  -9  -3   25.10    6.60
   8  -9  -3    7.20   16.70
  -8   9   3   12.20   20.00
  -8   9   3   20.70    6.80
   7  -9  -3  125.89   15.40
   7  -9  -3   97.79   15.50
   7  -9  -3  144.79   18.20
   7  -9  -3  139.59   19.90
   7  -9  -3  147.29   20.50
  -7   9   3  122.89    8.30
  -7   9   3  111.59   10.90
  -7   9   3   92.59    6.50
  -7   9   3  135.19   25.10
   6  -9  -3  269.67   20.50
   6  -9  -3  260.67   22.50
   6  -9  -3  272.77   17.60
   6  -9  -3  228.28   20.00
   6  -9  -3  312.87   17.70
  -6   9   3  284.77   15.90
  -6   9   3  284.07   31.00
   5  -9  -3 1087.89   43.30
   5  -9  -3 1064.29   42.20
   5  -9  -3 1107.19   45.70
  -5   9   3 1095.09   53.19
  -5   9   3 1064.99   40.00
  -5   9   3 1055.39   41.10
   4  -9  -3   75.49   11.80
   4  -9  -3   90.69   10.80
   4  -9  -3   73.49   15.90
   4  -9  -3   55.49   10.10
   4  -9  -3   85.69   10.70
  -4   9   3   72.89    8.50
  -4   9   3   69.99    8.80
  -4   9   3   69.29    9.10
  -4   9   3   81.19   18.60
   3  -9  -3  157.98   14.30
   3  -9  -3  165.58   16.40
   3  -9  -3  159.78   13.00
   3  -9  -3  187.18   14.80
   3  -9  -3  166.08   17.20
  -3   9   3  184.78   23.10
  -3   9   3  168.88   12.90
  -3   9   3  195.18   12.80
  -3   9   3  173.88   12.20
   2  -9  -3  747.03   30.60
   2  -9  -3  625.64   30.90
   2  -9  -3  632.44   33.50
   2  -9  -3  691.13   29.00
   2  -9  -3  717.73   32.60
  -2   9   3  652.13   28.30
  -2   9   3  693.23   28.60
  -2   9   3  657.93   36.50
  -2   9   3  708.23   28.60
  -2   9   3  695.13   32.70
   1  -9  -3   10.70    8.60
   1  -9  -3   -2.80   10.60
   1  -9  -3  -12.20    6.90
   1  -9  -3    0.40    5.30
  -1   9   3   -2.20    6.20
  -1   9   3   23.60   12.90
  -1   9   3    0.90    5.60
   0  -9  -3  215.68   17.00
   0  -9  -3  239.78   19.00
   0  -9  -3  222.68   18.90
   0  -9  -3  262.87   15.40
   0   9   3  250.57   21.60
   0   9   3  233.28   15.70
   0   9   3  249.48   16.70
   0   9   3  240.18   18.50
  -1  -9  -3  208.28   18.20
  -1  -9  -3  196.08   13.90
  -1  -9  -3  195.68   21.30
   1   9   3  199.08   17.60
   1   9   3  204.38   20.10
   1   9   3  180.88   15.70
   1   9   3  205.08   14.70
  -2  -9  -3  110.49   13.70
  -2  -9  -3  135.39   12.10
  -2  -9  -3  107.89   17.70
  -2  -9  -3  126.49   10.30
   2   9   3   98.29   12.90
   2   9   3  132.39   17.30
   2   9   3  115.19   12.70
   2   9   3  100.79   14.00
  -3  -9  -3  118.59   10.20
  -3  -9  -3   96.29   14.30
  -3  -9  -3   80.89   17.00
  -3  -9  -3   83.49   12.60
   3   9   3  111.29   13.60
   3   9   3   97.09   13.10
   3   9   3  103.49   14.90
   3   9   3   96.89   10.90
   3   9   3   85.29   12.00
  -4  -9  -3    5.50   10.30
  -4  -9  -3   -3.50   10.50
  -4  -9  -3   14.30    8.90
  -4  -9  -3   12.50    7.30
   4   9   3   19.70   10.20
   4   9   3    1.60    7.80
   4   9   3   21.60    9.00
   4   9   3    0.70    6.30
  -5  -9  -3   -3.80    9.70
  -5  -9  -3   -5.40   12.50
  -5  -9  -3   18.60    8.70
   5   9   3    5.10    6.30
   5   9   3   -1.50    7.90
   5   9   3   14.60    9.80
  -6  -9  -3  124.79   18.20
  -6  -9  -3  110.39   15.60
   6   9   3  104.09   13.90
   6   9   3   96.99   11.40
   6   9   3   91.49   18.20
  -7  -9  -3    8.00   14.80
  -7  -9  -3   -1.20    8.70
   7   9   3   18.90   14.10
   7   9   3   -2.40   16.50
   7   9   3   -4.50    6.20
   7   9   3   -8.90    9.90
  -8  -9  -3   57.09   16.10
  -8  -9  -3   59.69   13.10
   8   9   3   54.69   12.90
   8   9   3   63.99    9.10
   7 -10  -3   -8.10   10.80
   7 -10  -3  -13.70    9.60
   7 -10  -3    2.40   11.50
   7 -10  -3   -3.00    7.90
  -7  10   3    3.40    5.80
  -7  10   3  -23.50   18.40
  -7  10   3   -2.70    6.40
   6 -10  -3   54.89   16.90
   6 -10  -3   25.90    9.90
   6 -10  -3   27.00   11.70
   6 -10  -3   32.10   11.90
   6 -10  -3   22.20    8.40
  -6  10   3   30.40    8.30
  -6  10   3   23.20    5.60
  -6  10   3   67.89   17.40
  -6  10   3   27.10    7.10
   5 -10  -3   88.99   16.50
   5 -10  -3  121.99   14.50
   5 -10  -3  113.49   13.40
   5 -10  -3  130.89   17.70
   5 -10  -3  109.69   13.20
  -5  10   3  104.99   12.50
  -5  10   3  140.49   23.00
  -5  10   3  115.09   12.80
  -5  10   3   89.79   10.20
   4 -10  -3   87.89   11.80
   4 -10  -3   72.19   13.30
   4 -10  -3   80.29   15.80
   4 -10  -3   93.29   12.70
  -4  10   3   83.39   10.50
  -4  10   3  109.09   13.00
  -4  10   3   92.99   20.80
  -4  10   3   82.29   10.60
   3 -10  -3  333.67   20.30
   3 -10  -3  313.27   27.40
   3 -10  -3  291.57   18.80
   3 -10  -3  310.57   20.50
   3 -10  -3  332.37   23.20
  -3  10   3  343.27   18.90
  -3  10   3  327.67   17.80
  -3  10   3  311.97   17.90
  -3  10   3  312.77   30.20
   2 -10  -3    7.10    7.00
   2 -10  -3   -9.80    7.90
   2 -10  -3    5.80   10.40
   2 -10  -3   -1.00    6.70
   2 -10  -3    9.80    8.00
  -2  10   3    3.80   13.70
  -2  10   3    5.60    6.90
  -2  10   3    2.50    6.80
   1 -10  -3  809.72   40.80
   1 -10  -3  829.32   39.20
   1 -10  -3  820.42   34.80
   1 -10  -3  844.02   35.80
   1 -10  -3  777.82   37.20
  -1  10   3  862.51   35.60
  -1  10   3  872.91   34.60
  -1  10   3  886.21   43.50
   0 -10  -3    2.00    8.90
   0 -10  -3   10.80    5.60
   0 -10  -3   19.60   10.30
   0 -10  -3  -19.40   11.80
   0  10   3   16.30    8.00
   0  10   3    2.40    7.30
   0  10   3    5.70   12.60
  -1 -10  -3  -11.10   13.80
  -1 -10  -3   18.80    6.70
  -1 -10  -3   27.40   10.40
   1  10   3    7.80   11.40
   1  10   3   16.30    8.30
   1  10   3   16.80   12.90
   1  10   3   27.80    8.70
  -2 -10  -3   37.10    7.60
  -2 -10  -3   27.60   12.70
  -2 -10  -3   43.20   12.20
   2  10   3   45.70   14.00
   2  10   3   33.00   12.60
   2  10   3   35.90    8.90
   2  10   3   50.59   10.60
  -3 -10  -3  282.67   16.00
  -3 -10  -3  269.97   23.90
  -3 -10  -3  259.27   27.60
   3  10   3  207.78   25.10
   3  10   3  269.17   16.90
   3  10   3  300.07   20.00
   3  10   3  286.47   24.40
  -4 -10  -3  186.58   22.90
  -4 -10  -3  213.88   19.20
  -4 -10  -3  203.38   14.00
  -4 -10  -3  188.18   23.10
   4  10   3  194.48   15.60
   4  10   3  174.78   18.70
   4  10   3  159.48   12.60
   4  10   3  204.08   21.50
  -5 -10  -3  125.19   19.30
  -5 -10  -3  115.89   17.10
  -5 -10  -3  152.68   15.60
   5  10   3  120.09   16.20
   5  10   3  123.39   15.70
   5  10   3  112.39   12.30
   5  10   3  154.78   17.50
   5  10   3  132.89   18.60
  -6 -10  -3   29.30   11.80
  -6 -10  -3   15.90   12.20
  -6 -10  -3   51.19   20.20
  -6 -10  -3   21.20    9.30
   6  10   3   47.60    9.20
   6  10   3   30.00   15.00
   6  10   3   30.70   11.80
   6  10   3    0.30   15.60
  -7 -10  -3    9.60   15.00
  -7 -10  -3   15.10   12.00
  -7 -10  -3   15.00   12.60
   7  10   3    7.00    8.00
   7  10   3   13.40   11.60
  -8 -10  -3   44.10   17.70
  -8 -10  -3   30.90   14.60
  -8 -10  -3   41.20   13.90
   8  10   3   16.60   10.10
   6 -11  -3   13.20   12.20
   6 -11  -3   26.90   10.60
   6 -11  -3  -28.80   18.50
   6 -11  -3   22.10   17.20
  -6  11   3   12.50    7.80
  -6  11   3  -15.20   18.40
  -6  11   3    5.90    7.70
   5 -11  -3   47.50   10.90
   5 -11  -3   41.40   16.30
   5 -11  -3   31.00    9.80
   5 -11  -3   38.50   12.80
  -5  11   3   11.90    7.70
  -5  11   3   -1.90   19.50
  -5  11   3   28.90    8.60
  -5  11   3   23.70    9.40
   4 -11  -3  143.19   17.10
   4 -11  -3  126.89   16.10
   4 -11  -3  110.99   13.70
   4 -11  -3  135.09   19.20
  -4  11   3  129.39   22.20
  -4  11   3  151.38   14.80
  -4  11   3  114.99   13.00
  -4  11   3  135.09   13.80
   3 -11  -3    7.90   10.90
   3 -11  -3    8.80    9.00
   3 -11  -3   -7.60   14.00
   3 -11  -3   -0.50    8.00
  -3  11   3  -10.10   10.90
  -3  11   3   -1.60    8.00
  -3  11   3    4.00    7.90
  -3  11   3    2.40   12.50
  -3  11   3   -6.90    7.40
   2 -11  -3  171.88   17.90
   2 -11  -3  191.08   17.30
   2 -11  -3  148.29   22.60
   2 -11  -3  159.58   15.50
   2 -11  -3  164.98   21.30
  -2  11   3  132.59   14.20
  -2  11   3  148.69   24.40
  -2  11   3  181.48   14.90
  -2  11   3  149.49   16.40
  -2  11   3  188.88   15.20
   1 -11  -3   24.40   10.20
   1 -11  -3   19.00   12.30
   1 -11  -3   34.20    9.00
   1 -11  -3   26.20    8.70
  -1  11   3   18.00    7.10
  -1  11   3   35.90   17.10
  -1  11   3    5.60    9.60
  -1  11   3   28.40    9.00
  -1  11   3   15.70    8.80
   0 -11  -3  382.36   24.30
   0 -11  -3  346.97   21.20
   0 -11  -3  340.97   21.00
   0 -11  -3  371.16   27.30
   0  11   3  343.37   22.50
   0  11   3  349.96   25.70
   0  11   3  346.47   21.00
   0  11   3  400.26   30.10
  -1 -11  -3    4.80   13.80
   1  11   3   19.70    9.30
   1  11   3    9.10   12.30
   1  11   3   -0.30   10.00
   1  11   3   36.80   15.00
  -2 -11  -3   62.79    9.80
  -2 -11  -3   57.89   21.40
  -2 -11  -3   34.80   14.90
   2  11   3   66.59   13.30
   2  11   3   56.29   15.80
   2  11   3   47.60    8.70
   2  11   3   57.89   11.60
  -3 -11  -3   54.29   12.20
  -3 -11  -3   29.80   10.90
  -3 -11  -3   32.70   14.90
  -3 -11  -3   56.79   13.40
  -3 -11  -3   40.90    8.90
   3  11   3   39.50   11.10
   3  11   3   40.60   14.70
   3  11   3   29.80    9.50
   3  11   3   27.30   14.50
   3  11   3   25.90   12.30
  -4 -11  -3  133.79   14.40
  -4 -11  -3  144.79   20.00
  -4 -11  -3  178.18   20.00
  -4 -11  -3  158.28   17.70
   4  11   3  165.58   20.20
   4  11   3  178.58   21.50
   4  11   3  147.59   14.80
   4  11   3  187.88   20.00
   4  11   3  133.39   17.40
  -5 -11  -3   56.39   14.30
  -5 -11  -3   24.10   12.50
  -5 -11  -3   27.70   16.30
  -5 -11  -3   43.80   14.30
   5  11   3   77.99   20.50
   5  11   3   58.59   15.50
   5  11   3   41.90   10.10
   5  11   3   14.80   21.80
   5  11   3   42.80   12.10
  -6 -11  -3   -1.90   15.00
  -6 -11  -3   30.50   17.60
  -6 -11  -3  -22.40   11.70
   6  11   3   -0.90    8.20
   6  11   3   -0.60   11.60
   5 -12  -3    4.90   11.50
   5 -12  -3   -0.60   17.20
   5 -12  -3   -1.90   12.20
   5 -12  -3  -23.70   14.70
  -5  12   3    3.20    8.80
  -5  12   3    6.60   16.40
  -5  12   3   -3.70    8.80
   4 -12  -3   -2.90   11.50
   4 -12  -3   -6.00   10.50
   4 -12  -3   24.00   12.10
   4 -12  -3   10.90   13.80
  -4  12   3  -30.70   19.50
  -4  12   3    3.60    8.70
  -4  12   3    3.60    9.30
   3 -12  -3  141.59   19.20
   3 -12  -3  190.38   20.30
   3 -12  -3  136.79   20.60
   3 -12  -3  170.88   19.50
  -3  12   3  145.09   17.40
  -3  12   3  134.39   15.30
  -3  12   3  140.19   25.50
  -3  12   3  140.79   17.00
   2 -12  -3  -10.10   11.80
   2 -12  -3    0.90   16.60
   2 -12  -3   -4.90   11.40
   2 -12  -3   -5.70    9.70
  -2  12   3   -3.60    9.10
  -2  12   3  -23.80   14.50
  -2  12   3   -1.00    7.00
  -2  12   3   19.50    8.80
   1 -12  -3   49.50   13.30
   1 -12  -3   42.80   15.00
   1 -12  -3   62.29   11.80
   1 -12  -3   59.69   14.50
   1 -12  -3   52.39   11.50
  -1  12   3   68.59   20.10
  -1  12   3   19.50   16.80
  -1  12   3   37.50   10.80
  -1  12   3   47.80   13.10
   0 -12  -3    5.70    9.10
   0 -12  -3   16.60   12.70
   0 -12  -3   26.70    9.90
   0 -12  -3   11.30   18.10
   0 -12  -3   17.10    9.80
   0  12   3    1.80   14.40
   0  12   3   43.80   19.30
   0  12   3   20.50    9.60
   0  12   3   19.80   10.20
  -1 -12  -3  100.39   14.00
  -1 -12  -3  123.39   22.80
  -1 -12  -3  106.69   16.70
   1  12   3   84.79   12.90
   1  12   3  116.49   21.00
   1  12   3   83.59   14.80
   1  12   3   92.09   18.50
   1  12   3  128.49   17.00
  -2 -12  -3  252.47   24.90
  -2 -12  -3  213.98   30.00
  -2 -12  -3  198.18   24.00
  -2 -12  -3  174.08   21.80
  -2 -12  -3  222.98   17.50
   2  12   3  290.37   28.40
   2  12   3  261.37   20.70
   2  12   3  245.58   29.50
   2  12   3  221.48   23.80
   2  12   3  198.18   18.20
  -3 -12  -3   30.10   13.90
  -3 -12  -3   21.50   19.90
  -3 -12  -3   26.40    9.70
  -3 -12  -3   41.30   15.60
   3  12   3   18.90    8.50
   3  12   3   25.70   14.20
   3  12   3   17.50   17.30
  -4 -12  -3   48.70   15.20
   4  12   3   31.60   12.30
   4  12   3   26.50   16.80
  -5 -12  -3   42.70   14.50
  -5 -12  -3   29.20   18.30
   5  12   3   41.20   16.90
   5  12   3   -1.80   10.60
   5  12   3   14.60   14.50
   2 -13  -3   79.99   15.70
   2 -13  -3   92.69   19.30
   2 -13  -3   75.99   13.80
  -2  13   3   73.99   14.60
  -2  13   3   54.09   23.10
  -2  13   3   51.79   12.40
  -2  13   3   51.89   14.10
   1 -13  -3   35.90   10.60
   1 -13  -3  -17.80   13.50
   1 -13  -3   20.20   19.50
  -1  13   3   -6.10    8.90
  -1  13   3    9.70   10.10
  -1  13   3   -5.90   19.80
   0 -13  -3   93.99   19.70
   0 -13  -3   96.39   17.10
   0  13   3   96.79   22.20
   0  13   3   86.69   13.30
   0  13   3   74.59   14.50
  -1 -13  -3  114.49   19.00
  -1 -13  -3   82.49   23.00
   1  13   3   37.90   20.70
   1  13   3   89.69   21.70
   1  13   3   87.39   14.80
   1  13   3  139.69   18.90
  -2 -13  -3   43.40   21.40
  -2 -13  -3   30.60   13.30
  -2 -13  -3   13.10   10.70
   2  13   3    8.90   11.70
   2  13   3    9.50   11.30
   2  13   3    7.40   18.70
  -3 -13  -3   29.40   15.60
  -3 -13  -3   18.90   10.80
  -3 -13  -3   27.20   20.50
   3  13   3   13.10   12.70
   3  13   3   11.30   11.80
   3  13   3   33.20   22.90
   1  11  -4   28.10   15.20
   1  11  -4  -11.20   12.20
  -1 -11   4    6.50   16.20
  -1 -11   4    4.00   23.90
  -1 -11   4   30.30   14.50
   0  11  -4    9.50   14.00
   0  11  -4   36.00   14.30
   0 -11   4   18.00   19.40
   0 -11   4    1.50   13.70
   0 -11   4   25.90   16.90
  -1  11  -4   18.00   12.20
  -1  11  -4   19.90   13.00
   1 -11   4   20.80   19.40
   1 -11   4   26.10   13.80
  -2  11  -4   15.40   13.20
  -2  11  -4   25.60   13.40
   2 -11   4   37.80   19.10
   2 -11   4   -1.20   14.60
  -3  11  -4   39.10   13.70
  -3  11  -4   40.10   13.40
   3 -11   4   32.60   15.80
   3 -11   4   77.59   20.20
  -4  11  -4   45.70   13.20
   4 -11   4   18.40   17.90
   4 -11   4   24.70   14.70
  -5  11  -4   -8.30   12.00
   5 -11   4   11.40   18.10
   5 -11   4   20.50   15.20
   3  10  -4   46.50   15.90
   3  10  -4    2.50   12.50
  -3 -10   4   27.90   16.80
  -3 -10   4   18.90   19.70
  -3 -10   4   -2.30   12.50
  -3 -10   4    7.00   10.10
   2  10  -4   13.10   13.90
   2  10  -4   25.40   12.20
  -2 -10   4   11.00   17.50
  -2 -10   4   29.30   10.40
  -2 -10   4   27.20   14.90
  -2 -10   4   32.70   12.70
   1  10  -4   46.00   12.20
   1  10  -4   28.60   11.30
  -1 -10   4   54.99   16.60
  -1 -10   4   48.50   10.80
  -1 -10   4   30.20   13.50
  -1 -10   4   16.20   13.40
   0  10  -4  -10.30   14.80
   0  10  -4   33.60   11.50
   0  10  -4   22.90   11.40
   0 -10   4   14.20   12.90
   0 -10   4   -9.30   16.50
   0 -10   4   29.70   17.00
   0 -10   4   12.20   12.90
  -1  10  -4   94.89   17.40
  -1  10  -4  117.59   15.60
  -1  10  -4  103.79   17.00
  -1  10  -4  119.49   15.60
   1 -10   4  103.19   20.10
   1 -10   4  121.99   15.80
   1 -10   4   85.99   14.80
   1 -10   4  117.09   17.30
  -2  10  -4   54.79   16.10
  -2  10  -4   70.39   13.10
  -2  10  -4   42.30   14.30
  -2  10  -4   62.59   13.50
   2 -10   4   43.10   13.80
   2 -10   4   38.40   10.30
   2 -10   4   56.59   11.60
   2 -10   4   58.19   17.40
  -3  10  -4    2.50   11.80
  -3  10  -4  -15.60    9.40
  -3  10  -4    4.30   10.50
  -3  10  -4  -19.80   12.50
   3 -10   4   -2.80   12.20
   3 -10   4    9.00   10.00
   3 -10   4    3.00   15.10
   3 -10   4  -19.00   10.40
  -4  10  -4   -4.60   10.70
  -4  10  -4  -22.20   12.80
  -4  10  -4    8.50   14.00
   4 -10   4   30.70   12.50
   4 -10   4   12.60   16.00
   4 -10   4  -15.50   11.80
   4 -10   4    3.70   12.80
  -5  10  -4   42.70   12.60
  -5  10  -4   27.50   14.30
  -5  10  -4    9.00   13.70
   5 -10   4   51.39   14.10
   5 -10   4   35.70   12.00
  -6  10  -4   -2.00   10.70
  -6  10  -4  -25.90   15.00
   6 -10   4    1.50   10.80
   6 -10   4    7.10   16.30
   6 -10   4   -1.00   14.20
   7 -10   4  416.56   31.80
   7 -10   4  404.06   27.50
   7 -10   4  444.96   33.80
   4   9  -4   14.70   11.30
   4   9  -4   19.10   15.30
  -4  -9   4   -7.30   11.60
  -4  -9   4   -0.90    5.70
  -4  -9   4   -2.60   16.30
  -4  -9   4    5.60   18.70
   3   9  -4  105.69   15.00
   3   9  -4  109.89   17.40
   3   9  -4   92.29   20.40
  -3  -9   4   98.49   15.00
  -3  -9   4  109.39   22.60
  -3  -9   4   90.29    8.00
  -3  -9   4   97.69   16.90
  -3  -9   4  116.09   22.40
   2   9  -4   27.30   12.00
   2   9  -4   23.70   10.90
  -2  -9   4   20.80   16.90
  -2  -9   4   28.80    3.00
  -2  -9   4    0.90   10.60
  -2  -9   4   21.10   13.80
  -2  -9   4   28.60   13.20
   1   9  -4  128.79   18.40
   1   9  -4  158.08   19.00
   1   9  -4  131.79   19.20
   1   9  -4  122.79   17.80
  -1  -9   4  158.98   21.30
  -1  -9   4  146.99   17.40
   0   9  -4  162.98   22.40
   0   9  -4  138.99   22.40
   0  -9   4  168.18   22.50
   0  -9   4  186.88   18.30
   0  -9   4  192.68   21.40
   0  -9   4  175.88   19.80
  -1   9  -4   69.59   12.40
   1  -9   4   78.79   15.20
   1  -9   4   72.39   16.00
  -2   9  -4  171.38   16.80
   2  -9   4  204.08   22.60
   2  -9   4  243.98   24.80
   2  -9   4  191.38   17.10
  -3   9  -4  -10.20    7.80
  -3   9  -4   12.20    7.40
  -3   9  -4    7.30   15.80
   3  -9   4   -1.20   11.50
   3  -9   4    5.60    8.90
   3  -9   4   -5.60    7.80
  -4   9  -4   41.10   11.70
  -4   9  -4   49.90   17.90
   4  -9   4   38.70   10.30
   4  -9   4   42.60   14.30
   4  -9   4   51.19   13.80
   4  -9   4   38.70   10.40
  -5   9  -4   84.99   13.20
  -5   9  -4   71.19   11.70
  -5   9  -4   63.39   22.10
   5  -9   4   78.19   11.80
   5  -9   4   49.20   10.70
   5  -9   4   65.89   14.90
   5  -9   4   59.29   15.90
  -6   9  -4  228.58   19.90
  -6   9  -4  270.67   21.60
   6  -9   4  221.38   21.50
   6  -9   4  219.38   19.40
   6  -9   4  221.38   23.70
   6  -9   4  251.27   25.10
  -7   9  -4    9.20   22.70
   7  -9   4  -20.50   14.10
   7  -9   4   15.60   14.00
  -8   9  -4    7.70   11.60
  -8   9  -4    9.80   11.90
   8  -9   4   -8.50   11.70
   8  -9   4   14.10   10.60
   8  -9   4    2.40   14.80
   6   8  -4   49.40   13.30
   6   8  -4   99.49   23.00
  -6  -8   4   67.49   17.90
  -6  -8   4   51.99    9.20
  -6  -8   4   44.20   10.10
  -6  -8   4   25.50   13.30
   5   8  -4   -1.60   10.50
   5   8  -4   18.30   16.60
   5   8  -4  -15.20    8.40
  -5  -8   4   -2.70    7.10
  -5  -8   4    1.50    7.90
  -5  -8   4   -6.50   10.20
  -5  -8   4  -24.50    9.50
  -5  -8   4   11.30   17.70
  -5  -8   4   -0.90   14.90
   4   8  -4   48.40   14.70
   4   8  -4   31.80   11.40
   4   8  -4   20.40   11.60
  -4  -8   4   13.70   10.70
  -4  -8   4   42.30   18.20
  -4  -8   4   31.20    6.50
  -4  -8   4   34.00   10.50
  -4  -8   4   30.70    8.30
   3   8  -4   -2.20   11.10
   3   8  -4   14.20   10.50
   3   8  -4   11.40   10.80
  -3  -8   4    8.60   10.80
  -3  -8   4    9.00    4.40
  -3  -8   4    9.80    7.50
  -3  -8   4   10.90   15.20
  -3  -8   4   16.20   13.40
   2   8  -4   -1.50    9.60
   2   8  -4    1.00    9.90
   2   8  -4   -3.70    9.10
   2   8  -4  -12.80   10.30
  -2  -8   4    2.30    4.60
  -2  -8   4    1.30    9.90
  -2  -8   4    1.00   12.30
  -2  -8   4   -2.40   11.70
  -2  -8   4   -4.10    6.40
   1   8  -4  916.51   38.40
   1   8  -4  842.42   38.60
   1   8  -4  860.41   39.80
   1   8  -4  786.12   40.70
  -1  -8   4  938.81   36.20
  -1  -8   4  905.81   41.10
  -1  -8   4  876.61   40.40
   0   8  -4   18.60   12.10
   0   8  -4   44.40   10.20
   0   8  -4   32.90    9.70
   0   8  -4   17.10   10.20
   0  -8   4   41.30   11.40
   0  -8   4   15.20   12.00
   0  -8   4   30.20    7.60
  -1   8  -4   -3.60    7.80
  -1   8  -4   -4.40    8.20
  -1   8  -4   -3.00    8.30
   1  -8   4   -9.50   11.40
   1  -8   4  -16.50    8.80
   1  -8   4    5.30    6.80
  -2   8  -4   71.69   14.60
  -2   8  -4   98.79   12.60
  -2   8  -4   89.19   12.20
   2  -8   4   97.79   13.10
   2  -8   4   94.49   14.50
   2  -8   4   98.29   12.20
   2  -8   4  109.19   15.90
  -3   8  -4  117.29   12.90
  -3   8  -4  108.99   12.90
  -3   8  -4   97.99   15.80
   3  -8   4   99.89   14.20
   3  -8   4  104.09   15.60
   3  -8   4   92.49   13.00
  -4   8  -4   52.89   13.50
  -4   8  -4   60.29   10.50
   4  -8   4   70.09   14.30
   4  -8   4   62.09   11.40
   4  -8   4   40.00    9.70
  -5   8  -4  662.53   31.60
   5  -8   4  633.34   34.60
   5  -8   4  665.23   35.30
   5  -8   4  695.63   30.70
  -6   8  -4    5.20   10.70
  -6   8  -4    5.70   10.90
   6  -8   4   13.80    9.50
   6  -8   4   13.10   12.00
   6  -8   4    3.00    7.60
  -7   8  -4  179.78   21.60
  -7   8  -4  196.08   16.70
  -7   8  -4  178.18   18.60
   7  -8   4  175.28   15.30
   7  -8   4  146.59   17.10
   7  -8   4  168.08   18.80
   7  -8   4  168.18   21.30
  -8   8  -4   13.80   11.00
  -8   8  -4   16.10    9.50
  -8   8  -4   17.60   12.10
  -8   8  -4   26.60   11.50
   8  -8   4   40.30   13.50
   8  -8   4    0.90    8.20
   8  -8   4   22.80   13.50
  -9   8  -4   11.50   12.70
   9  -8   4    6.80   12.70
   9  -8   4   10.20    8.40
   9  -8   4   -8.30   14.50
   6   7  -4    5.60   15.20
   6   7  -4   54.59   18.30
   6   7  -4   29.00   11.60
  -6  -7   4   31.70   10.10
  -6  -7   4   28.90    9.30
  -6  -7   4   24.50   18.10
   5   7  -4  150.38   22.30
   5   7  -4  204.28   19.40
  -5  -7   4  154.98   17.20
  -5  -7   4  151.18   13.80
  -5  -7   4  139.59   20.30
  -5  -7   4  194.88   16.10
   4   7  -4   12.70    9.60
   4   7  -4    6.50    9.30
   4   7  -4   -5.90   10.80
  -4  -7   4   -9.00    7.10
  -4  -7   4  -12.90    7.70
  -4  -7   4    0.10   12.10
  -4  -7   4   -7.60    8.00
  -4  -7   4    1.70   14.30
  -4  -7   4   -6.20    4.90
   3   7  -4   11.70   10.70
   3   7  -4   27.60   10.90
   3   7  -4   19.10    9.50
   3   7  -4   14.90    8.90
  -3  -7   4   27.90    4.90
  -3  -7   4   34.00   15.80
  -3  -7   4   31.80    8.90
  -3  -7   4   30.20    7.00
  -3  -7   4   30.70    9.50
  -3  -7   4   25.10   12.60
   2   7  -4   76.29   11.30
   2   7  -4   73.69   13.00
   2   7  -4   82.79   12.80
   2   7  -4   84.89   12.10
  -2  -7   4   79.39    9.40
  -2  -7   4   73.69   11.00
  -2  -7   4   93.39   17.50
  -2  -7   4   69.69   14.00
  -2  -7   4   84.49    6.10
  -2  -7   4   95.99   13.10
   1   7  -4   -2.30    9.60
   1   7  -4    0.50    8.10
   1   7  -4    4.20    7.70
   1   7  -4   16.00    8.30
  -1  -7   4    9.10    6.40
  -1  -7   4   10.20    9.90
  -1  -7   4   -2.80    8.60
  -1  -7   4   19.50    7.60
   0   7  -4  159.58   15.00
   0   7  -4  174.48   13.10
   0   7  -4  149.88   13.90
   0   7  -4  144.19   17.30
   0  -7   4  186.98   12.70
   0  -7   4  180.88   17.30
   0  -7   4  148.19   12.20
   0  -7   4  132.29   17.90
  -1   7  -4  280.97   18.00
  -1   7  -4  219.48   17.60
  -1   7  -4  271.87   17.70
  -1   7  -4  244.18   16.80
   1  -7   4  297.97   16.10
   1  -7   4  260.77   17.20
   1  -7   4  275.07   19.60
   1  -7   4  212.18   21.00
  -2   7  -4  603.34   28.10
  -2   7  -4  604.44   31.40
  -2   7  -4  617.94   28.80
  -2   7  -4  677.83   28.70
   2  -7   4  613.24   27.30
   2  -7   4  677.03   28.80
   2  -7   4  652.33   31.70
   2  -7   4  567.64   31.40
  -3   7  -4   34.10    8.00
  -3   7  -4   24.10    8.80
  -3   7  -4   28.10    7.70
  -3   7  -4   27.90   10.90
   3  -7   4   33.10    9.20
   3  -7   4   18.90    6.90
   3  -7   4    4.60   10.60
  -4   7  -4 1137.19   45.70
  -4   7  -4 1079.79   47.70
  -4   7  -4 1161.68   45.90
   4  -7   4 1172.58   47.90
   4  -7   4 1134.89   44.90
   4  -7   4 1123.39   48.30
   4  -7   4 1220.78   45.30
  -5   7  -4  486.95   24.20
  -5   7  -4  453.35   24.70
   5  -7   4  512.15   28.00
   5  -7   4  515.15   23.70
   5  -7   4  486.65   27.20
  -6   7  -4  182.28   18.00
  -6   7  -4  158.38   14.50
  -6   7  -4  190.28   15.70
  -6   7  -4  180.48   16.70
   6  -7   4  174.08   13.80
   6  -7   4  183.58   18.70
   6  -7   4  200.88   19.70
  -7   7  -4  149.09   16.50
  -7   7  -4  139.69   16.10
  -7   7  -4  116.29   15.40
   7  -7   4  137.39   18.10
   7  -7   4  138.89   12.70
  -8   7  -4   12.10   10.20
  -8   7  -4   -5.20    9.90
   8  -7   4   -3.90   10.90
   8  -7   4    5.40   12.30
   8  -7   4    6.70    6.90
   8  -7   4   -3.00    9.50
  -9   7  -4  451.85   25.40
  -9   7  -4  493.55   30.10
  -9   7  -4  538.85   28.10
   9  -7   4  483.25   24.00
   9  -7   4  465.65   31.30
   9  -7   4  540.05   31.40
 -10   7  -4   13.70   13.30
 -10   7  -4   13.10   10.10
 -10   7  -4   31.30   11.40
  10  -7   4   27.00   14.00
  10  -7   4    9.50   14.40
   7   6  -4    8.20   10.30
   7   6  -4    5.90   16.10
   7   6  -4    2.60   13.00
  -7  -6   4   22.10   17.50
  -7  -6   4   -1.60    9.60
  -7  -6   4   20.80   10.40
  -7  -6   4    6.90    5.50
   6   6  -4   60.19   11.70
   6   6  -4   71.39   13.40
  -6  -6   4   47.10    6.90
  -6  -6   4   42.00    9.80
  -6  -6   4   66.09   17.60
  -6  -6   4   52.39    9.60
   5   6  -4   19.70   12.10
   5   6  -4   31.30    9.50
   5   6  -4   32.10   10.50
  -5  -6   4   26.20   12.60
  -5  -6   4   20.60   13.00
  -5  -6   4   21.20    7.90
  -5  -6   4   36.10    8.80
  -5  -6   4   33.00    7.50
  -5  -6   4   19.10    6.00
   4   6  -4   84.29   14.80
   4   6  -4   71.99   12.90
   4   6  -4   84.99   12.20
   4   6  -4   98.79   14.10
  -4  -6   4  101.59   11.90
  -4  -6   4  105.79   10.00
  -4  -6   4  102.49   15.80
  -4  -6   4  105.19   10.50
  -4  -6   4  119.09   18.10
   3   6  -4  289.07   18.50
   3   6  -4  285.27   19.60
   3   6  -4  253.97   19.40
  -3  -6   4  325.07   19.80
  -3  -6   4  311.07   17.80
  -3  -6   4  326.67   25.40
  -3  -6   4  286.57   13.50
  -3  -6   4  292.47   15.80
  -3  -6   4  327.67   22.60
   2   6  -4   67.39    9.80
   2   6  -4   51.49   10.70
   2   6  -4   52.49    8.90
   2   6  -4   41.70   10.10
  -2  -6   4   58.59    8.30
  -2  -6   4   51.59   11.80
  -2  -6   4   50.69    7.20
  -2  -6   4   50.49   11.60
  -2  -6   4   64.99   10.20
  -2  -6   4   57.59    5.30
   1   6  -4  488.05   27.20
   1   6  -4  513.15   26.20
   1   6  -4  574.94   24.50
  -1  -6   4  615.84   25.80
  -1  -6   4  580.04   27.00
  -1  -6   4  527.35   27.70
  -1  -6   4  606.04   24.00
  -1  -6   4  509.95   18.70
   0   6  -4  969.10   38.90
   0   6  -4  943.41   36.70
   0   6  -4  865.01   39.40
   0   6  -4  890.71   37.50
   0  -6   4  976.70   36.10
   0  -6   4  947.31   39.40
   0  -6   4  981.40   37.80
   0  -6   4  913.01   40.50
  -1   6  -4  486.85   25.00
  -1   6  -4  511.45   24.20
  -1   6  -4  454.65   22.00
  -1   6  -4  474.05   22.70
   1  -6   4  484.75   21.30
   1  -6   4  458.05   24.70
   1  -6   4  436.56   24.50
   1  -6   4  496.85   22.60
  -2   6  -4  959.30   36.90
  -2   6  -4  935.01   36.70
  -2   6  -4  916.51   39.30
  -2   6  -4  939.11   37.60
   2  -6   4  931.21   36.50
   2  -6   4  881.81   38.70
   2  -6   4  941.01   37.80
   2  -6   4  973.10   39.70
  -3   6  -4 3051.89  100.49
  -3   6  -4 2863.31  100.69
  -3   6  -4 2636.04  102.09
  -3   6  -4 2950.00  101.49
   3  -6   4 2915.21  101.49
   3  -6   4 2820.82  102.29
   3  -6   4 2947.61  100.99
   3  -6   4 2906.21  103.19
  -4   6  -4 1786.12   63.09
  -4   6  -4 1647.74   64.19
  -4   6  -4 1781.12   62.89
   4  -6   4 1680.33   61.89
   4  -6   4 1608.24   64.59
   4  -6   4 1727.33   64.49
   4  -6   4 1696.63   64.39
  -5   6  -4   32.10   10.30
  -5   6  -4   56.99    8.50
  -5   6  -4   39.00    7.80
  -5   6  -4   57.19    9.70
   5  -6   4   57.59   10.80
   5  -6   4   45.10    8.80
   5  -6   4   59.79    8.80
   5  -6   4   59.89   10.30
  -6   6  -4    8.10    6.30
  -6   6  -4    0.50    7.60
  -6   6  -4   -6.30    8.20
  -6   6  -4  -13.90    6.40
   6  -6   4    0.80    8.40
   6  -6   4   -3.70    6.00
   6  -6   4   -0.10    8.00
  -7   6  -4   12.30    6.60
  -7   6  -4    0.00    7.90
  -7   6  -4   -3.20    9.30
  -7   6  -4   -6.90    7.30
   7  -6   4   -5.70    8.70
   7  -6   4    8.40    6.80
   7  -6   4   14.50   10.10
  -8   6  -4  161.18   17.00
  -8   6  -4  191.38   18.30
  -8   6  -4  190.58   15.00
  -8   6  -4  173.58   17.00
   8  -6   4  213.68   16.00
   8  -6   4  176.58   15.80
   8  -6   4  178.28   19.00
   8  -6   4  201.58   20.10
  -9   6  -4   13.00   10.20
  -9   6  -4    7.20    9.50
  -9   6  -4    8.80   10.20
   9  -6   4   22.20   11.90
   9  -6   4   23.40   13.00
 -10   6  -4  305.27   25.00
 -10   6  -4  277.67   20.80
 -10   6  -4  329.57   23.90
  10  -6   4  303.97   16.40
  10  -6   4  364.46   27.60
  10  -6   4  357.56   26.30
   8   5  -4   45.30   21.00
   8   5  -4   10.10   10.20
   8   5  -4   -8.90   14.90
   8   5  -4    9.20   25.60
  -8  -5   4    6.10    8.50
  -8  -5   4    8.80    5.60
  -8  -5   4   -4.70   11.50
  -8  -5   4    1.00   16.10
  -8  -5   4   -1.80    4.70
   7   5  -4  127.79   17.40
   7   5  -4   99.99   14.80
   7   5  -4   93.99   19.70
  -7  -5   4  125.39   20.50
  -7  -5   4  156.98   14.00
  -7  -5   4  143.29   17.40
   6   5  -4  116.29   17.70
   6   5  -4   82.49   12.70
   6   5  -4   88.99   11.60
  -6  -5   4   89.19   11.50
  -6  -5   4  103.09    8.90
  -6  -5   4  117.89   14.50
  -6  -5   4  107.79   15.90
   5   5  -4  110.29   15.10
   5   5  -4   86.59   13.60
   5   5  -4  107.99   14.50
  -5  -5   4   89.89   12.90
  -5  -5   4   93.59   14.80
  -5  -5   4   98.09    9.00
  -5  -5   4   92.19   11.60
  -5  -5   4   87.59   16.10
   4   5  -4  190.18   16.40
   4   5  -4  210.58   17.40
   4   5  -4  212.08   19.30
   4   5  -4  217.08   15.60
  -4  -5   4  221.88   14.90
  -4  -5   4  239.38   12.50
  -4  -5   4  212.38   21.70
  -4  -5   4  246.28   14.50
  -4  -5   4  212.58   20.10
  -4  -5   4  236.08   13.10
   3   5  -4  -14.60    7.30
   3   5  -4    3.60    6.20
   3   5  -4    6.60    6.60
  -3  -5   4   -4.30    4.10
  -3  -5   4   -8.30    9.20
  -3  -5   4    2.50   11.00
  -3  -5   4   -1.30    3.70
  -3  -5   4    4.50    5.70
  -3  -5   4   -0.40    5.80
   2   5  -4  880.91   38.30
   2   5  -4  900.91   39.20
   2   5  -4  945.11   39.10
   2   5  -4  985.30   37.40
  -2  -5   4  970.70   40.50
  -2  -5   4  968.20   35.80
  -2  -5   4 1064.29   38.00
  -2  -5   4  967.20   38.80
  -2  -5   4  982.20   41.90
  -2  -5   4  923.51   33.40
   1   5  -4   12.20    6.10
   1   5  -4    3.60    7.70
   1   5  -4   15.90    6.20
   1   5  -4    6.50    5.80
  -1  -5   4   14.30    4.40
  -1  -5   4   33.00    9.20
  -1  -5   4    5.60    6.40
  -1  -5   4   10.10    1.50
  -1  -5   4   13.80    5.80
   0   5  -4   44.90    7.50
   0   5  -4   42.60    7.20
   0   5  -4   42.90    7.50
   0   5  -4   49.20    8.10
   0  -5   4   31.90    7.70
   0  -5   4   52.69    7.20
   0  -5   4   66.49    8.80
   0  -5   4   48.20    9.50
  -1   5  -4   11.00    5.80
  -1   5  -4    9.30    4.50
  -1   5  -4    7.90    5.70
  -1   5  -4    4.60    5.50
   1  -5   4    7.10    5.30
   1  -5   4    7.70    6.00
   1  -5   4    5.90    4.40
   1  -5   4    0.90    6.40
  -2   5  -4  553.74   24.20
  -2   5  -4  584.34   23.50
  -2   5  -4  589.94   25.00
  -2   5  -4  547.15   26.10
   2  -5   4  549.05   25.20
   2  -5   4  541.55   25.90
   2  -5   4  558.44   23.60
   2  -5   4  610.14   24.60
  -3   5  -4 1901.41   68.99
  -3   5  -4 1919.71   70.99
  -3   5  -4 2058.49   68.79
  -3   5  -4 1911.51   69.59
   3  -5   4 1921.31   70.79
   3  -5   4 1912.81   68.79
   3  -5   4 2094.49   69.59
   3  -5   4 1885.91   70.19
  -4   5  -4  366.56   20.70
  -4   5  -4  384.36   19.00
  -4   5  -4  383.56   19.30
  -4   5  -4  368.06   16.90
   4  -5   4  363.26   19.60
   4  -5   4  384.86   18.80
   4  -5   4  393.46   18.50
   4  -5   4  359.76   19.70
  -5   5  -4  320.07   19.50
  -5   5  -4  319.07   18.30
  -5   5  -4  337.17   19.10
  -5   5  -4  336.77   16.90
   5  -5   4  371.56   19.60
   5  -5   4  340.77   18.30
   5  -5   4  322.57   19.90
   5  -5   4  378.96   17.40
  -6   5  -4   47.80    9.90
  -6   5  -4   57.99    8.30
  -6   5  -4   75.69    9.90
  -6   5  -4   58.29    9.40
   6  -5   4   64.39   10.10
   6  -5   4   72.79    9.10
   6  -5   4   61.59   10.90
   6  -5   4   64.99    8.00
  -7   5  -4  424.36   23.60
  -7   5  -4  505.65   24.30
  -7   5  -4  493.15   22.60
  -7   5  -4  466.95   23.80
   7  -5   4  473.15   25.70
   7  -5   4  511.95   25.90
   7  -5   4  495.45   21.90
   7  -5   4  496.45   24.80
  -8   5  -4   -5.10    5.90
  -8   5  -4   -4.40    7.20
  -8   5  -4   -1.80    8.00
  -8   5  -4   -7.20    7.80
   8  -5   4    1.70    5.00
   8  -5   4  -16.80    8.60
   8  -5   4   10.40    9.70
   8  -5   4   -0.70    8.10
  -9   5  -4  389.06   22.20
  -9   5  -4  321.87   20.90
  -9   5  -4  378.06   23.90
  -9   5  -4  355.56   20.30
   9  -5   4  375.76   24.80
   9  -5   4  351.66   28.60
   9  -5   4  336.97   17.30
 -10   5  -4   24.30   11.50
 -10   5  -4    4.40   12.10
  10  -5   4   13.00   12.50
  10  -5   4   26.50   11.20
  10  -5   4   10.70   13.30
  10  -5   4   21.80   11.10
 -11   5  -4   61.09   21.80
 -11   5  -4   37.40   11.20
 -11   5  -4   48.90   12.40
 -11   5  -4   52.39   14.00
  11  -5   4   62.89   16.20
  11  -5   4   62.39   15.50
  11  -5   4   53.09   13.90
   8   4  -4   64.09   19.40
   8   4  -4   52.59   18.00
   8   4  -4   61.79   13.70
  -8  -4   4   34.30   16.00
  -8  -4   4   30.70   11.70
   7   4  -4    0.40   13.00
   7   4  -4   -5.90    8.30
   7   4  -4    9.50   12.80
   7   4  -4    2.90    8.50
  -7  -4   4    9.30    9.00
  -7  -4   4   -0.60    5.70
  -7  -4   4    7.30   10.50
  -7  -4   4    6.30    5.30
   6   4  -4   46.00    9.40
   6   4  -4   19.90   11.30
   6   4  -4   47.30   14.40
   6   4  -4   36.70    8.50
  -6  -4   4   33.50    8.20
  -6  -4   4   74.69   16.10
  -6  -4   4   34.00    7.50
  -6  -4   4   43.80    7.50
  -6  -4   4   50.69    5.70
   5   4  -4  557.44   28.30
   5   4  -4  642.14   25.00
   5   4  -4  687.53   28.10
   5   4  -4  610.34   33.20
   5   4  -4  649.14   31.90
   5   4  -4  666.13   30.20
  -5  -4   4  668.33   27.30
  -5  -4   4  646.14   27.40
  -5  -4   4  609.04   31.80
  -5  -4   4  679.63   27.20
   4   4  -4    5.80    8.30
   4   4  -4   23.40    7.30
   4   4  -4   23.30    6.60
   4   4  -4   23.60    8.00
  -4  -4   4   43.70   12.40
  -4  -4   4   20.00    5.60
  -4  -4   4    6.40    9.90
  -4  -4   4   19.10    5.50
  -4  -4   4   18.10    5.60
  -4  -4   4   28.60    4.40
   3   4  -4  394.36   19.00
   3   4  -4  362.36   19.70
   3   4  -4  344.17   19.20
   3   4  -4  378.26   21.10
  -3  -4   4  384.76   18.50
  -3  -4   4  411.06   23.70
  -3  -4   4  379.16   22.70
  -3  -4   4  359.66   16.10
  -3  -4   4  416.66   18.60
  -3  -4   4  393.36   16.30
   2   4  -4  102.29    9.90
   2   4  -4   83.79   11.00
   2   4  -4   93.79    9.60
   2   4  -4   83.79   10.00
  -2  -4   4   93.69    6.40
  -2  -4   4  103.69    7.80
  -2  -4   4   95.29   11.00
  -2  -4   4   92.39   10.20
  -2  -4   4   96.99   13.10
  -2  -4   4  106.89    9.00
   1   4  -4 2193.98   77.39
   1   4  -4 2138.49   77.09
   1   4  -4 2199.08   75.59
   1   4  -4 2121.69   76.99
  -1  -4   4 2147.59   77.99
  -1  -4   4 2218.48   74.59
  -1  -4   4 1991.60   72.09
  -1  -4   4 2346.27   76.49
  -1  -4   4 2227.38   79.99
  -1  -4   4 2171.48   76.89
   0   4  -4  360.96   16.60
   0   4  -4  331.37   16.50
   0   4  -4  361.86   17.60
   0   4  -4  370.06   17.70
   0  -4   4  376.06   17.10
   0  -4   4  353.46   18.00
   0  -4   4  348.97   15.70
   0  -4   4  337.27   17.90
  -1   4  -4  526.05   21.80
  -1   4  -4  553.94   23.30
  -1   4  -4  532.65   22.30
  -1   4  -4  505.15   23.10
   1  -4   4  523.95   23.40
   1  -4   4  548.75   21.70
   1  -4   4  534.95   23.80
   1  -4   4  584.64   22.50
  -2   4  -4 1057.19   38.80
  -2   4  -4 1044.30   40.10
  -2   4  -4 1024.90   39.20
  -2   4  -4 1023.00   37.70
   2  -4   4 1120.79   39.20
   2  -4   4  997.70   39.00
   2  -4   4 1027.80   40.20
   2  -4   4 1040.90   38.40
  -3   4  -4 2643.64   89.89
  -3   4  -4 2475.15   86.89
  -3   4  -4 2638.34   89.49
  -3   4  -4 2513.55   90.19
   3  -4   4 2780.22   89.59
   3  -4   4 2627.34   89.39
   3  -4   4 2502.05   90.49
   3  -4   4 2526.45   89.59
  -4   4  -4 1154.48   41.70
  -4   4  -4 1120.59   41.60
  -4   4  -4 1101.79   42.30
  -4   4  -4 1050.89   39.50
   4  -4   4 1143.69   41.20
   4  -4   4 1081.99   41.70
   4  -4   4 1137.79   41.80
   4  -4   4 1078.09   42.80
  -5   4  -4  110.69    9.50
  -5   4  -4   92.89   10.60
  -5   4  -4   97.49    9.20
  -5   4  -4   77.49   10.60
   5  -4   4   97.99    8.50
   5  -4   4   86.29   10.40
   5  -4   4  102.09   10.70
   5  -4   4   90.49   11.90
  -6   4  -4  658.93   30.10
  -6   4  -4  699.13   29.50
  -6   4  -4  689.33   29.20
  -6   4  -4  704.53   28.70
   6  -4   4  657.73   29.00
   6  -4   4  707.83   27.70
   6  -4   4  683.93   30.50
   6  -4   4  725.73   30.20
  -7   4  -4  179.38   13.70
  -7   4  -4  205.18   13.30
  -7   4  -4  211.48   14.70
  -7   4  -4  182.68   14.10
   7  -4   4  204.08   15.80
   7  -4   4  200.28   12.00
   7  -4   4  163.78   14.90
   7  -4   4  192.98   15.90
  -8   4  -4  961.40   39.10
  -8   4  -4  988.80   40.60
  -8   4  -4 1011.60   38.80
  -8   4  -4 1018.20   40.10
   8  -4   4 1048.50   42.20
   8  -4   4  970.80   41.80
   8  -4   4 1013.50   41.80
   8  -4   4  912.71   37.20
  -9   4  -4   39.00    8.40
  -9   4  -4   49.90   11.50
  -9   4  -4   39.60    9.80
  -9   4  -4   37.30    8.70
   9  -4   4   40.00   12.30
   9  -4   4   40.10   11.90
   9  -4   4   52.89   11.90
 -10   4  -4   -7.60    6.90
 -10   4  -4   20.50   10.60
 -10   4  -4   -0.80    7.40
 -10   4  -4    6.20    9.20
  10  -4   4   -2.10   11.60
  10  -4   4   24.80   10.20
  10  -4   4    6.30   10.00
 -11   4  -4   94.19   16.00
 -11   4  -4   53.29   14.30
  11  -4   4   55.49   14.70
  11  -4   4   31.00   15.20
   9   3  -4   44.50   12.90
   9   3  -4   19.80   12.50
  -9  -3   4    9.70   13.70
  -9  -3   4   15.10   12.60
   8   3  -4   80.69   11.30
   8   3  -4   96.79   18.50
  -8  -3   4   72.59   14.60
  -8  -3   4   81.19   13.90
   7   3  -4   19.00    8.60
   7   3  -4   27.80    8.30
  -7  -3   4   20.50    9.90
  -7  -3   4   19.30    5.20
  -7  -3   4   29.10   13.10
   6   3  -4   61.29    9.70
   6   3  -4   58.39    8.40
   6   3  -4   62.79    5.20
   6   3  -4   78.09   13.80
  -6  -3   4   59.99    4.30
  -6  -3   4   70.29    7.90
  -6  -3   4   58.29    6.30
  -6  -3   4   63.99    9.30
  -6  -3   4   71.99   14.60
   5   3  -4   -0.70    3.60
   5   3  -4    1.60    5.70
   5   3  -4    1.70    6.40
   5   3  -4    7.10    6.00
   5   3  -4    9.40    9.00
  -5  -3   4    1.30    4.70
  -5  -3   4    1.70    4.50
  -5  -3   4    6.50    9.70
  -5  -3   4    4.90    2.60
  -5  -3   4    5.30    6.10
   4   3  -4  539.15   27.10
   4   3  -4  559.64   23.10
   4   3  -4  572.54   24.90
   4   3  -4  498.15   23.60
  -4  -3   4  579.64   23.00
  -4  -3   4  579.54   28.90
  -4  -3   4  553.64   22.80
  -4  -3   4  534.75   20.40
  -4  -3   4  516.25   27.50
   3   3  -4    5.10    6.20
   3   3  -4    2.60    4.20
   3   3  -4   -0.30    3.80
   3   3  -4    2.70    4.90
   3   3  -4   -3.60    5.00
  -3  -3   4    0.20    3.50
  -3  -3   4    5.50    6.00
  -3  -3   4   -1.00    3.60
  -3  -3   4    1.90    4.00
  -3  -3   4   -2.50    8.00
  -3  -3   4    7.10    2.70
   2   3  -4  539.65   25.30
   2   3  -4  593.74   24.70
   2   3  -4  587.34   23.40
   2   3  -4  585.44   24.80
  -2  -3   4  582.74   21.90
  -2  -3   4  643.94   23.90
  -2  -3   4  566.14   21.60
  -2  -3   4  580.64   23.70
  -2  -3   4  571.04   27.00
  -2  -3   4  591.94   26.80
   1   3  -4   22.30    5.90
   1   3  -4   17.80    4.90
   1   3  -4   17.80    5.10
   1   3  -4   18.00    4.60
  -1  -3   4   25.90    4.90
  -1  -3   4   17.70    3.50
  -1  -3   4   17.50    5.90
  -1  -3   4   34.20    8.00
  -1  -3   4   12.20    4.80
   0   3  -4 1144.09   41.30
   0   3  -4 1175.88   42.90
   0   3  -4 1177.28   42.90
   0   3  -4 1081.39   41.50
   0  -3   4 1150.78   40.70
   0  -3   4 1236.98   42.20
   0  -3   4 1119.39   42.50
  -1   3  -4 4351.76  147.69
  -1   3  -4 4287.57  145.99
  -1   3  -4 4372.16  146.49
  -1   3  -4 4476.65  147.49
   1  -3   4 4408.66  146.29
   1  -3   4 4344.17  147.59
   1  -3   4 4229.18  146.89
   1  -3   4 4509.25  147.19
  -2   3  -4   38.20    5.60
  -2   3  -4   40.50    5.50
  -2   3  -4   37.70    4.70
  -2   3  -4   40.10    6.80
   2  -3   4   43.50    5.20
   2  -3   4   42.10    6.10
   2  -3   4   47.80    5.40
   2  -3   4   36.10    6.20
  -3   3  -4    5.60    3.70
  -3   3  -4    7.60    4.10
  -3   3  -4    4.80    3.90
  -3   3  -4    8.00    2.60
   3  -3   4   11.00    4.30
   3  -3   4    1.90    3.90
   3  -3   4    9.10    3.90
   3  -3   4    6.90    5.00
  -4   3  -4   20.60    5.50
  -4   3  -4   30.30    5.10
  -4   3  -4   26.90    6.00
  -4   3  -4   21.80    4.20
   4  -3   4   27.10    4.90
   4  -3   4   26.50    4.90
   4  -3   4   28.80    5.50
   4  -3   4   23.00    5.90
  -5   3  -4  702.33   27.20
  -5   3  -4  679.73   27.70
  -5   3  -4  699.73   27.70
  -5   3  -4  671.33   26.50
   5  -3   4  704.53   27.80
   5  -3   4  675.73   26.70
   5  -3   4  654.13   28.40
   5  -3   4  678.63   28.20
  -6   3  -4  627.54   25.90
  -6   3  -4  631.74   26.50
  -6   3  -4  628.84   25.80
  -6   3  -4  615.74   25.40
   6  -3   4  595.94   27.20
   6  -3   4  618.94   24.80
   6  -3   4  630.04   27.50
  -7   3  -4  433.16   21.40
  -7   3  -4  418.56   20.20
  -7   3  -4  476.95   21.80
   7  -3   4  425.46   18.90
   7  -3   4  437.16   22.40
   7  -3   4  452.75   21.50
  -8   3  -4   10.60    5.60
  -8   3  -4    4.90    6.20
  -8   3  -4    9.40    6.50
  -8   3  -4   15.70    7.40
   8  -3   4   16.10    7.80
   8  -3   4   14.10    6.20
  -9   3  -4  319.17   17.80
  -9   3  -4  357.46   20.50
  -9   3  -4  374.16   22.40
  -9   3  -4  364.76   18.80
   9  -3   4  348.57   23.50
   9  -3   4  351.06   20.80
   9  -3   4  365.36   21.60
 -10   3  -4   30.20    8.40
 -10   3  -4   30.70    9.60
 -10   3  -4   28.60    7.00
  10  -3   4   58.39   12.80
  10  -3   4   40.40   10.60
 -11   3  -4  -15.00    9.00
 -11   3  -4    6.50    7.80
 -11   3  -4    1.10   12.00
  11  -3   4   13.50   17.90
  11  -3   4    8.10   10.60
  11  -3   4    1.70   13.40
   9   2  -4   56.79   10.80
   9   2  -4   29.90   12.10
  -9  -2   4   55.89   17.20
  -9  -2   4   48.70   13.60
   8   2  -4    4.40    9.00
   8   2  -4    4.70   13.50
   8   2  -4    2.00    7.50
  -8  -2   4   -0.40   12.20
  -8  -2   4   -6.30   10.40
   7   2  -4  141.79   13.10
   7   2  -4  130.49   14.70
  -7  -2   4  130.79   16.10
  -7  -2   4  117.39   13.50
   6   2  -4   72.59   10.20
   6   2  -4   55.69    8.70
   6   2  -4   66.69    6.10
   6   2  -4   69.79   13.20
  -6  -2   4   84.09   10.30
  -6  -2   4   54.39    6.70
  -6  -2   4   60.69   11.50
   5   2  -4  122.59   10.80
   5   2  -4  116.49   10.60
   5   2  -4  143.19   10.70
   5   2  -4  147.39   15.40
   5   2  -4  112.19   13.00
   5   2  -4  141.79    9.10
  -5  -2   4  155.98    9.20
  -5  -2   4  147.29   16.50
  -5  -2   4  158.98   12.70
   4   2  -4   15.30    9.40
   4   2  -4   19.10    4.90
   4   2  -4   10.20    5.30
   4   2  -4   22.10    7.60
   4   2  -4   16.50    4.90
   4   2  -4   17.30    4.40
  -4  -2   4   13.60    2.00
  -4  -2   4   10.20    3.00
  -4  -2   4   14.80    5.60
  -4  -2   4   17.80    4.40
  -4  -2   4   27.00    8.80
   3   2  -4  939.91   35.90
   3   2  -4  937.51   39.00
   3   2  -4  965.80   34.70
   3   2  -4  949.90   35.70
   3   2  -4  967.10   38.40
  -3  -2   4  975.70   35.10
  -3  -2   4  944.61   32.60
  -3  -2   4  930.81   34.80
  -3  -2   4  962.20   38.90
  -3  -2   4  946.91   39.00
   2   2  -4  591.34   23.20
   2   2  -4  522.65   22.70
   2   2  -4  576.04   21.80
   2   2  -4  579.74   25.10
  -2  -2   4  573.84   21.50
  -2  -2   4  600.94   22.70
  -2  -2   4  560.84   25.70
  -2  -2   4  571.64   20.50
  -2  -2   4  564.64   21.50
  -2  -2   4  580.74   25.30
   1   2  -4  559.84   21.20
   1   2  -4  569.54   22.40
   1   2  -4  591.74   22.40
   1   2  -4  523.15   22.50
  -1  -2   4  561.44   21.70
  -1  -2   4  558.94   24.20
  -1  -2   4  567.44   20.50
  -1  -2   4  557.24   20.30
  -1  -2   4  594.94   22.30
  -1  -2   4  541.55   24.40
   0   2  -4 4927.41  169.28
   0   2  -4 4994.80  169.68
   0   2  -4 5102.09  170.58
   0  -2   4 5369.66  170.58
   0  -2   4 5064.19  169.08
   0  -2   4 4966.80  170.08
   0  -2   4 5182.48  172.08
   0  -2   4 5191.88  171.88
  -1   2  -4   57.79    4.20
  -1   2  -4   58.79    5.80
  -1   2  -4   57.19    6.90
  -1   2  -4   65.79    6.00
   1  -2   4   57.59    6.40
   1  -2   4   53.49    5.70
   1  -2   4   63.19    6.20
[truncated: 632,364 more chars]
